# Supplementary material for: Structural insights into AQP3 channel closure upon pH and redox changes reveal an autoregulatory molecular mechanism
Source: Nat Commun. 2025 Dec 22;16:10997. doi: 10.1038/s41467-025-67144-2 (PMC12722722; doi:10.1038/s41467-025-67144-2)
Supplement: Supplementary file 4 — Source Data [file 41467_2025_67144_MOESM4_ESM.xlsx]

## Sheet: 4a
AQP3	Adipose	Islet	Liver	Muscle
1	3.38969	6.09082	6.44242	0.987392
2	4.41349	6.50289	7.45407	2.98195
3	3.55761	5.80463	7.51704	2.8348
4	4.30453	7.24127	7.74617	2.73254
5	5.35686	6.55993	7.73638	4.18445
6	4.32685	6.09217	7.62052	3.20255
7	1.56514	5.22144	7.0968	5.08331
8	3.95791	7.52809	7.49281	4.57163
9	2.14902	5.94121	7.68318	4.32074
10	3.2738	6.474	6.69481	2.05925
11	5.90996	5.81793	6.53829	1.77225
12	4.36392	5.3674	7.34186	4.01627

## Sheet: 4b
ENS	AQP3	T2D_status
1	7.02337	0
2	6.64563	0
3	6.23221	0
4	6.39751	0
5	6.42014	0
6	7.06219	0
7	6.69014	0
8	6.83074	0
9	6.08824	0
10	6.56016	0
11	5.70252	1
12	6.87669	1
13	6.29439	0
14	8.02814	0
15	6.5981	0
16	4.75717	0
17	7.55735	0
18	5.36188	0
19	6.09753	0
20	6.41366	0
21	6.15931	0
22	7.33894	0
23	5.99292	0
24	8.02753	0
25	6.11938	0
26	6.1668	0
27	6.41415	0
28	5.73038	0
29	5.9698	0
30	6.94873	0
31	4.69099	0
32	5.58198	0
33	7.34579	0
34	6.47611	0
35	6.74316	0
36	7.94777	1
37	7.4719	1
38	7.29827	0
39	6.69609	0
40	7.34138	0
41	8.60057	0
42	6.18087	0
43	6.04492	1
44	6.13289	1
45	6.0208	1
46	5.43044	0
47	6.90944	0
48	6.8069	0
49	6.42435	0
50	6.83358	0
51	5.4315	0
52	6.01491	0
53	6.23703	0
54	5.52251	0
55	6.36309	0
56	6.26529	0
57	6.76605	1
58	6.62701	1
59	6.84059	0
60	7.40065	0
61	7.02577	0
62	6.62894	0
63	6.50935	0
64	5.4462	0
65	7.23213	0
66	5.88829	0
67	6.252	0
68	6.16082	0
69	8.25318	0
70	8.79923	0
71	6.99398	0
72	6.5802	0
73	5.9874	0
74	6.90248	0
75	6.44346	0
76	6.33461	0
77	6.05486	0
78	4.94611	0
79	5.75042	0
80	6.55869	0
81	5.92542	0
82	7.10755	0
83	7.03847	0
84	6.58082	0
85	7.96774	1
86	5.83658	0
87	7.63332	1
88	6.29289	0
89	7.11394	0
90	6.6693	0
91	6.30315	0
92	5.13717	0
93	6.47071	0
94	7.35954	1
95	7.19165	0
96	4.94863	0
97	5.85761	0
98	5.43977	0
99	7.27389	0
100	5.88234	0
101	5.14961	0
102	6.40437	0
103	6.2376	0
104	7.73929	1
105	7.14252	0
106	6.92229	0
107	7.53587	0
108	7.83886	1
109	7.97524	0
110	6.3535	0
111	5.28057	0
112	6.29371	0
113	6.48116	0
114	7.49438	0
115	6.7933	1
116	6.58176	0
117	7.41874	0
118	7.00848	0
119	7.19056	1
120	7.61782	0
121	7.56928	0
122	7.09242	0
123	7.83748	0
124	7.0771	0
125	6.70033	0
126	6.8333	0
127	6.91614	0
128	6.88641	0
129	7.20737	0
130	5.89292	0
131	7.55867	0
132	5.3822	0
133	6.04547	0
134	7.58098	1
135	6.31662	0
136	7.0467	1
137	6.38928	0
138	5.1278	0
139	5.99056	0
140	5.987	0
141	6.68672	1
142	5.91605	0
143	5.84653	0
144	6.40961	0
145	7.17676	1
146	5.47802	0
147	6.30368	1
148	5.76283	0
149	6.00464	0
150	6.98731	1
151	6.83936	0
152	4.62894	0
153	4.83599	1
154	7.56657	0
155	6.45183	0
156	7.77979	0
157	7.34842	1
158	6.25002	1
159	7.0768	0
160	6.59223	1
161	5.50949	0
162	7.45619	0
163	7.04539	0
164	5.79263	0
165	6.14895	0
166	6.28658	0
167	6.39392	0
168	6.50157	1
169	6.11343	0
170	6.68536	0
171	7.12603	0
172	7.11336	0
173	5.52623	1
174	7.14824	0
175	5.63644	0
176	7.73983	0

## Sheet: 4c
ENS	CAT	T2D_status
1	6.21724	0
2	6.5347	0
3	6.85245	0
4	6.53187	0
5	7.46901	0
6	5.71205	0
7	5.98843	0
8	6.26195	0
9	6.2985	0
10	7.27264	0
11	6.57241	1
12	5.59473	1
13	6.86123	0
14	6.79092	0
15	7.01033	0
16	6.11727	0
17	6.45767	0
18	6.07288	0
19	6.41864	0
20	6.49435	0
21	6.95592	0
22	7.06788	0
23	6.32635	0
24	6.1967	0
25	6.85408	0
26	6.94419	0
27	6.7977	0
28	6.61343	0
29	7.07148	0
30	6.83079	0
31	6.41896	0
32	6.86769	0
33	6.64834	0
34	5.98711	0
35	6.72207	0
36	5.85504	1
37	6.68266	1
38	7.44918	0
39	6.98381	0
40	6.5658	0
41	6.03792	0
42	6.62989	0
43	6.91579	1
44	6.71309	1
45	6.28338	1
46	6.28366	0
47	6.42898	0
48	6.95762	0
49	6.82623	0
50	6.85613	0
51	6.55306	0
52	6.68118	0
53	6.83721	0
54	6.85354	0
55	6.43911	0
56	6.79572	0
57	6.90652	1
58	6.71104	1
59	6.66541	0
60	6.13198	0
61	7.01747	0
62	6.15385	0
63	6.2023	0
64	7.20972	0
65	6.84877	0
66	6.84716	0
67	6.49944	0
68	6.23706	0
69	6.32089	0
70	6.06096	0
71	6.78905	0
72	6.32805	0
73	6.54659	0
74	6.24493	0
75	6.84275	0
76	6.99339	0
77	5.84852	0
78	6.96942	0
79	7.11074	0
80	6.59241	0
81	6.26394	0
82	6.45466	0
83	6.30166	0
84	6.29445	0
85	6.97343	1
86	6.46339	0
87	6.49136	1
88	6.6463	0
89	5.47605	0
90	6.70532	0
91	6.89311	0
92	7.01692	0
93	6.43185	0
94	5.79251	1
95	6.38087	0
96	6.41006	0
97	6.47162	0
98	6.02427	0
99	5.7774	0
100	6.02995	0
101	6.43798	0
102	6.17747	0
103	6.02272	0
104	6.05115	1
105	7.00563	0
106	6.32577	0
107	6.73329	0
108	5.81711	1
109	5.88426	0
110	5.59073	0
111	5.97537	0
112	6.05943	0
113	6.55261	0
114	6.07362	0
115	6.17885	1
116	6.36246	0
117	6.13489	0
118	5.84032	0
119	5.87988	1
120	5.92367	0
121	6.34215	0
122	6.37994	0
123	6.7551	0
124	5.71044	0
125	5.93847	0
126	6.21913	0
127	6.11	0
128	5.9107	0
129	5.82079	0
130	6.18936	0
131	6.48097	0
132	6.35028	0
133	5.6455	0
134	5.56828	1
135	5.83768	0
136	6.55635	1
137	5.52903	0
138	5.25268	0
139	5.70675	0
140	6.54605	0
141	5.67633	1
142	6.26684	0
143	6.14418	0
144	6.16501	0
145	5.29017	1
146	6.28891	0
147	5.84978	1
148	6.39979	0
149	6.3552	0
150	5.49707	1
151	5.85745	0
152	5.25559	0
153	5.54564	1
154	6.2413	0
155	6.49621	0
156	5.60735	0
157	5.91714	1
158	5.64012	1
159	5.36694	0
160	5.98785	1
161	5.65669	0
162	5.65806	0
163	5.73068	0
164	5.56162	0
165	5.91425	0
166	6.31941	0
167	5.72009	0
168	5.61579	1
169	5.18206	0
170	5.74963	0
171	5.90127	0
172	5.61148	0
173	5.70407	1
174	5.60022	0
175	6.39343	0
176	6.09678	0

## Sheet: 4e
T2D donor 1	intDen					normoglycemic donor 1	intDEN
ISLET 1	2.18585e+07					ISLET 1	153996
ISLET 2	7.06075e+07					ISLET 2	363115
ISLET 3	7.12838e+07					ISLET 3	1.06301e+07
ISLET 4	1.26578e+07					ISLET 4	1.03528e+07
ISLET 5	5.48122e+07					ISLET 5	45193.4
ISLET 6	4.53729e+07					ISLET 6	165941
ISLET 7	6.25671e+08					ISLET 7	279565
ISLET 8	1.2784e+07					ISLET 8	492410
						ISLET 9	1.16154e+06
						ISLET 10	827123
T2D donor 2	intDEN					ISLET 11	1.58402e+06
ISELT1	152921
ISELT2	359332
ISELT3	263357					normoglycemic donor 2	intDEN
ISELT4	408429					islet 1	1.44549e+06
ISELT5	180998					islet 2	870369
ISELT6	567395					islet 3	1.26291e+06
						islet 4	3.18799e+06
T2D donor 3	intDEN					islet 5	4.87757e+06
ISLET1	2357281.810
ISLET2	3150233.387					normoglycemic donor 3	intDEN
ISLET3	3150233.387					ISLET 1	3.44663e+06
ISLET4	96941.940					ISLET 3	2.80574e+06
						ISLET 4	3.24731e+06
						ISLET 6	577567
						ISLET 7	2.35908e+06
T2D donor 4	intDEN
ISLET 1	57809.9
ISLET 2	49526
ISLET 3	138477
ISLET 4	241120
ISLET 5	1.76287e+06
ISLET 6	1.76287e+06
ISLET 7	646151
ISLET 8	660443
ISLET 9	1.25834e+06
ISLET 10	651530
ISLET 11	1.35145e+06
ISLET 12	679070
ISLET 13	542988
ISLET 14	3.13531e+06
ISLET 15	856156
ISLET 16	856156

## Sheet: Sheet1
SNP	ENSID	GeneName	Strand	GencodeLevel	GeneType	GeneID	ChrPheno	StartPheno	EndPheno	BestExonID	NumExons	NumVariantCis	DistanceWithBest	SNPid	A1	A2	MAF	SNPchr	StartSNP	EndSNP	Nominal_Pval	Slope	EmpiricalAdjustedPval	BetaAdjustedPval	eQTLnum	Backward_eQTLnum		imprinted genes showing ASE	non imprinted genes showing ASE
rs60223038	ENSG00000165272	AQP3	-	2	protein_coding	ENSG00000165272.10	9	33447609	33447609	ENSG00000165272.10_33441152_33443890	2	5884	22462	rs60223038	T	G	0.344298012	9	33425147	33425147	1.03E-23	0.533839	0.000999001	7.03E-19	1	1
GeneID	GeneChr	TSS	NumSNPtest	DistanceToGene	rsID	SNPchr	SNPposition	REF	ALT	FreqREF	FreqALT	Pvalue	Slope	Lead	T-stat	SE
ENSG00000165272.10	9	33447609	5884	-22462	rs60223038	9	33425147	T	G	0.654306	0.345694	1.60277e-25	0.545319	1	-11.225743	0.048578
ENSG00000165272.10	9	33447609	5884	-27247	rs55753911	9	33420362	G	A	0.624402	0.375598	5.3833e-25	0.536208	0	-11.083504	0.048379
ENSG00000165272.10	9	33447609	5884	-22110	rs80122294	9	33425499	G	A	0.815476	0.184524	6.80749e-18	0.575513	0	-9.05259	0.063574
ENSG00000165272.10	9	33447609	5884	-21682	rs55772353	9	33425927	A	C	0.816106	0.183894	6.97987e-18	0.575878	0	-9.049285	0.063638
ENSG00000165272.10	9	33447609	5884	-21034	rs10813976	9	33426575	A	G	0.814149	0.185851	1.16863e-17	0.569803	0	-8.980988	0.063445
ENSG00000165272.10	9	33447609	5884	-21126	rs7018572	9	33426483	A	G	0.814149	0.185851	1.18626e-17	0.569586	0	-8.978999	0.063435
ENSG00000165272.10	9	33447609	5884	-21154	rs7035073	9	33426455	T	G	0.814149	0.185851	1.1916e-17	0.569514	0	-8.978402	0.063432
ENSG00000165272.10	9	33447609	5884	-21529	rs7049142	9	33426080	G	A	0.812649	0.187351	1.33683e-17	0.568731	0	-8.963115	0.063452
ENSG00000165272.10	9	33447609	5884	-22025	rs11788656	9	33425584	G	T	0.811905	0.188095	1.38343e-17	0.567167	0	-8.958557	0.06331
ENSG00000165272.10	9	33447609	5884	-22041	rs60639666	9	33425568	G	A	0.811905	0.188095	1.38732e-17	0.567123	0	-8.958183	0.063308
ENSG00000165272.10	9	33447609	5884	-22149	rs56294045	9	33425460	T	C	0.811905	0.188095	1.41433e-17	0.566822	0	-8.955618	0.063292
ENSG00000165272.10	9	33447609	5884	-21738	rs55658061	9	33425871	T	C	0.825666	0.174334	1.51596e-17	0.58078	0	-8.94638	0.064918
ENSG00000165272.10	9	33447609	5884	-22876	rs60329170	9	33424733	C	T	0.814593	0.185407	1.56284e-17	0.567474	0	-8.942324	0.063459
ENSG00000165272.10	9	33447609	5884	-21702	rs56146018	9	33425907	G	T	0.826456	0.173544	1.58238e-17	0.58114	0	-8.940669	0.065
ENSG00000165272.10	9	33447609	5884	-24651	rs28577214	9	33422958	G	C	0.818072	0.181928	2.96496e-17	0.567669	0	-8.856769	0.064094
ENSG00000165272.10	9	33447609	5884	-25091	rs60016872	9	33422518	T	C	0.817633	0.182367	3.19037e-17	0.568093	0	-8.846946	0.064213
ENSG00000165272.10	9	33447609	5884	-21567	rs7049124	9	33426042	G	A	0.811054	0.188946	3.77777e-17	0.557978	0	-8.824263	0.063232
ENSG00000165272.10	9	33447609	5884	-25540	rs4879701	9	33422069	C	T	0.818072	0.181928	4.68736e-17	0.565541	0	-8.795252	0.064301
ENSG00000165272.10	9	33447609	5884	-25543	rs4879700	9	33422066	C	G	0.818841	0.181159	4.76116e-17	0.566644	0	-8.793148	0.064442
ENSG00000165272.10	9	33447609	5884	-21646	rs7045853	9	33425963	G	A	0.827586	0.172414	5.10814e-17	0.574646	0	-8.783674	0.065422
ENSG00000165272.10	9	33447609	5884	-26389	rs75671781	9	33421220	C	T	0.823741	0.176259	8.50616e-17	0.565058	0	-8.714792	0.064839
ENSG00000165272.10	9	33447609	5884	-21824	rs11790730	9	33425785	T	C	0.847436	0.152564	8.83754e-17	0.593337	0	-8.709616	0.068124
ENSG00000165272.10	9	33447609	5884	-27879	rs12552656	9	33419730	T	C	0.778043	0.221957	1.30484e-16	0.531104	0	-8.656724	0.061352
ENSG00000165272.10	9	33447609	5884	-24483	rs28712735	9	33423126	G	A	0.824755	0.175245	1.51174e-16	0.561552	0	-8.63669	0.065019
ENSG00000165272.10	9	33447609	5884	-27307	rs7023320	9	33420302	G	T	0.560714	0.439286	2.02811e-16	-0.453923	0	-8.596603	0.052803
ENSG00000165272.10	9	33447609	5884	-20925	rs11793166	9	33426684	A	G	0.842711	0.157289	2.4408e-16	0.580054	0	-8.571272	0.067674
ENSG00000165272.10	9	33447609	5884	-20926	rs11789227	9	33426683	C	G	0.842711	0.157289	2.50572e-16	0.579651	0	-8.567678	0.067656
ENSG00000165272.10	9	33447609	5884	-24545	rs3119691	9	33423064	T	C	0.827543	0.172457	2.50995e-16	0.566084	0	-8.567447	0.066074
ENSG00000165272.10	9	33447609	5884	-27823	rs12551364	9	33419786	G	A	0.779762	0.220238	2.59285e-16	0.526271	0	-8.562996	0.061459
ENSG00000165272.10	9	33447609	5884	-27142	rs17253315	9	33420467	G	T	0.779762	0.220238	2.94539e-16	0.523907	0	-8.545522	0.061308
ENSG00000165272.10	9	33447609	5884	-27405	rs7022959	9	33420204	C	T	0.559524	0.440476	3.08765e-16	-0.449507	0	-8.53905	0.052641
ENSG00000165272.10	9	33447609	5884	-22586	rs60636152	9	33425023	C	G	0.866142	0.133858	3.64751e-16	0.594842	0	-8.516162	0.069849
ENSG00000165272.10	9	33447609	5884	-30486	rs72707502	9	33417123	A	C	0.848266	0.151734	4.54779e-16	0.561578	0	-8.485799	0.066179
ENSG00000165272.10	9	33447609	5884	-27892	rs12551346	9	33419717	C	G	0.782974	0.217026	9.3513e-16	0.523978	0	-8.38607	0.062482
ENSG00000165272.10	9	33447609	5884	-25452	rs4879702	9	33422157	A	G	0.83584	0.16416	1.27355e-15	0.559151	0	-8.343097	0.06702
ENSG00000165272.10	9	33447609	5884	-21622	rs10971502	9	33425987	G	A	0.833333	0.166667	6.28268e-15	0.548277	0	-8.118626	0.067533
ENSG00000165272.10	9	33447609	5884	-34231	rs72707497	9	33413378	T	C	0.841463	0.158537	2.47806e-14	0.535543	0	-7.922184	0.0676
ENSG00000165272.10	9	33447609	5884	-27790	rs113956260	9	33419819	A	G	0.843164	0.156836	1.0742e-11	0.525621	0	-7.007739	0.075006
ENSG00000165272.10	9	33447609	5884	-34820	rs9408236	9	33412789	A	G	0.748641	0.251359	3.98572e-11	0.419593	0	-6.798734	0.061716
ENSG00000165272.10	9	33447609	5884	-17024	rs3860985	9	33430585	A	G	0.588095	0.411905	5.23647e-11	-0.354964	0	-6.754623	0.052551
ENSG00000165272.10	9	33447609	5884	76425	rs45504198	9	33524034	C	T	0.898098	0.101902	1.67179e-10	0.541779	0	-6.564529	0.082531
ENSG00000165272.10	9	33447609	5884	41755	rs76904230	9	33489364	C	T	0.860349	0.139651	5.02703e-10	0.488845	0	-6.380301	0.076618
ENSG00000165272.10	9	33447609	5884	-34060	rs34939844	9	33413549	C	A	0.755525	0.244475	5.96041e-10	0.378343	0	-6.351438	0.059568
ENSG00000165272.10	9	33447609	5884	29616	rs76583166	9	33477225	A	G	0.862963	0.137037	8.97275e-10	0.485486	0	-6.281699	0.077286
ENSG00000165272.10	9	33447609	5884	-11022	rs55670931	9	33436587	A	T	0.749326	0.250674	1.23012e-09	0.368013	0	-6.227499	0.059095
ENSG00000165272.10	9	33447609	5884	18319	rs3739680	9	33465928	T	C	0.853571	0.146429	1.71165e-09	0.463309	0	-6.170355	0.075086
ENSG00000165272.10	9	33447609	5884	-20287	rs4879704	9	33427322	A	C	0.667874	0.332126	4.77498e-09	-0.339864	0	-5.990204	0.056737
ENSG00000165272.10	9	33447609	5884	-27601	rs10758202	9	33420008	A	G	0.663095	0.336905	4.96573e-09	-0.341958	0	-5.983242	0.057153
ENSG00000165272.10	9	33447609	5884	-25919	rs10971497	9	33421690	G	A	0.669471	0.330529	8.47434e-09	-0.341579	0	-5.887604	0.058017
ENSG00000165272.10	9	33447609	5884	-27839	rs10758201	9	33419770	G	T	0.670644	0.329356	1.08505e-08	-0.33941	0	-5.842962	0.058089
ENSG00000165272.10	9	33447609	5884	-27049	rs10813975	9	33420560	G	C	0.670238	0.329762	1.11708e-08	-0.338451	0	-5.83769	0.057977
ENSG00000165272.10	9	33447609	5884	-56564	rs2992831	9	33391045	T	C	0.71608	0.28392	1.1741e-08	0.385239	0	-5.828659	0.066094
ENSG00000165272.10	9	33447609	5884	-26189	rs10758203	9	33421420	G	A	0.669065	0.330935	1.58981e-08	-0.334962	0	-5.773436	0.058018
ENSG00000165272.10	9	33447609	5884	-14428	rs10121061	9	33433181	T	C	0.764286	0.235714	4.4929e-08	-0.353089	0	-5.580902	0.063267
ENSG00000165272.10	9	33447609	5884	-57360	rs2989926	9	33390249	A	T	0.807958	0.192042	4.89668e-08	0.379346	0	-5.564717	0.06817
ENSG00000165272.10	9	33447609	5884	-58481	rs2785207	9	33389128	T	A	0.777211	0.222789	6.81765e-08	0.364789	0	-5.502118	0.0663
ENSG00000165272.10	9	33447609	5884	-56659	rs2989925	9	33390950	A	T	0.798587	0.201413	7.09465e-08	0.372348	0	-5.494547	0.067767
ENSG00000165272.10	9	33447609	5884	-11046	rs10738915	9	33436563	G	A	0.636473	0.363527	7.22446e-08	-0.30461	0	-5.491097	0.055473
ENSG00000165272.10	9	33447609	5884	-17163	rs7043767	9	33430446	C	T	0.661483	0.338517	1.04597e-07	-0.308035	0	-5.420308	0.05683
ENSG00000165272.10	9	33447609	5884	-28546	rs62544645	9	33419063	T	C	0.731458	0.268542	3.16431e-07	-0.314783	0	-5.203966	0.060489
ENSG00000165272.10	9	33447609	5884	-28518	rs12237245	9	33419091	A	G	0.731362	0.268638	4.31241e-07	-0.311336	0	-5.142161	0.060546
ENSG00000165272.10	9	33447609	5884	-58657	rs504770	9	33388952	C	T	0.766212	0.233788	4.69629e-07	0.345752	0	-5.12503	0.067463
ENSG00000165272.10	9	33447609	5884	-58179	rs500278	9	33389430	C	T	0.904088	0.0959119	8.95639e-07	0.416474	0	-4.993796	0.083398
ENSG00000165272.10	9	33447609	5884	-185	rs591810	9	33447424	C	G	0.253086	0.746914	2.23031e-06	-0.293571	0	-4.803403	0.061117
ENSG00000165272.10	9	33447609	5884	-4657	rs2228332	9	33442952	G	A	0.378571	0.621429	2.24207e-06	-0.258992	0	-4.802287	0.053931
ENSG00000165272.10	9	33447609	5884	-303	rs517210	9	33447306	C	G	0.252463	0.747537	2.2932e-06	-0.293504	0	-4.797503	0.061178
ENSG00000165272.10	9	33447609	5884	-4623	rs2231231	9	33442986	A	C	0.32801	0.67199	3.25772e-06	-0.268185	0	-4.722505	0.056789
ENSG00000165272.10	9	33447609	5884	-27547	rs7022937	9	33420062	G	A	0.402381	0.597619	5.4701e-06	-0.261387	0	-4.609975	0.0567
ENSG00000165272.10	9	33447609	5884	-10365	rs34239839	9	33437244	G	T	0.603093	0.396907	6.19543e-06	0.25436	0	-4.582603	0.055506
ENSG00000165272.10	9	33447609	5884	36263	rs2989935	9	33483872	C	T	0.495086	0.504914	1.23061e-05	-0.235417	0	-4.429262	0.05315
ENSG00000165272.10	9	33447609	5884	-21175	rs7018548	9	33426434	A	G	0.326969	0.673031	1.25182e-05	0.254472	0	-4.425388	0.057503
ENSG00000165272.10	9	33447609	5884	-16902	rs7857407	9	33430707	T	A	0.619289	0.380711	1.3171e-05	0.246986	0	-4.413848	0.055957
ENSG00000165272.10	9	33447609	5884	-16901	rs7871151	9	33430708	C	G	0.619289	0.380711	1.33142e-05	0.246641	0	-4.41139	0.05591
ENSG00000165272.10	9	33447609	5884	-3609	rs2227285	9	33444000	G	C	0.612532	0.387468	1.38197e-05	-0.249299	0	-4.402911	0.056621
ENSG00000165272.10	9	33447609	5884	-15200	rs11791640	9	33432409	T	A	0.606173	0.393827	1.40028e-05	0.242261	0	-4.399913	0.05506
ENSG00000165272.10	9	33447609	5884	52318	rs10971541	9	33499927	T	C	0.498688	0.501312	1.53331e-05	0.237618	0	-4.379194	0.054261
ENSG00000165272.10	9	33447609	5884	-26264	rs7043820	9	33421345	T	G	0.669856	0.330144	1.55966e-05	0.250991	0	-4.375295	0.057366
ENSG00000165272.10	9	33447609	5884	45208	rs2992827	9	33492817	C	T	0.501266	0.498734	1.5962e-05	-0.234997	0	-4.369992	0.053775
ENSG00000165272.10	9	33447609	5884	58639	rs10813989	9	33506248	T	C	0.501295	0.498705	2.36442e-05	0.230636	0	-4.279188	0.053897
ENSG00000165272.10	9	33447609	5884	10317	rs3119692	9	33457926	A	G	0.5086	0.4914	2.8835e-05	-0.221894	0	-4.232712	0.052424
ENSG00000165272.10	9	33447609	5884	-20518	rs4878539	9	33427091	T	C	0.320238	0.679762	3.0134e-05	0.246619	0	-4.222337	0.058408
ENSG00000165272.10	9	33447609	5884	-21471	rs7048934	9	33426138	A	G	0.337408	0.662592	3.07517e-05	0.246147	0	-4.217552	0.058363
ENSG00000165272.10	9	33447609	5884	37095	rs10813985	9	33484704	G	A	0.570175	0.429825	4.01667e-05	-0.228147	0	-4.154146	0.05492
ENSG00000165272.10	9	33447609	5884	-22407	rs62544649	9	33425202	C	G	0.843301	0.156699	4.61472e-05	0.284938	0	-4.12088	0.069145
ENSG00000165272.10	9	33447609	5884	-2851	rs10813981	9	33444758	A	G	0.329177	0.670823	4.92986e-05	-0.23509	0	-4.104969	0.05727
ENSG00000165272.10	9	33447609	5884	-28023	rs56383972	9	33419586	A	G	0.845324	0.154676	5.06477e-05	0.285276	0	-4.098452	0.069606
ENSG00000165272.10	9	33447609	5884	-4503	rs2231228	9	33443106	G	A	0.778465	0.221535	5.11801e-05	-0.268914	0	-4.095925	0.065654
ENSG00000165272.10	9	33447609	5884	93665	rs7036501	9	33541274	G	A	0.928371	0.0716292	5.72929e-05	0.404661	0	-4.068583	0.09946
ENSG00000165272.10	9	33447609	5884	93447	rs7035916	9	33541056	A	C	0.928371	0.0716292	5.73722e-05	0.404667	0	-4.068247	0.09947
ENSG00000165272.10	9	33447609	5884	91320	rs10971556	9	33538929	T	C	0.929799	0.0702006	6.11643e-05	0.403652	0	-4.052667	0.099602
ENSG00000165272.10	9	33447609	5884	55296	rs4097291	9	33502905	T	C	0.56743	0.43257	6.26737e-05	-0.223982	0	-4.04672	0.055349
ENSG00000165272.10	9	33447609	5884	88218	rs28662410	9	33535827	G	C	0.931034	0.0689655	6.34315e-05	0.412928	0	-4.043786	0.102114
ENSG00000165272.10	9	33447609	5884	88162	rs28444143	9	33535771	C	T	0.935045	0.0649547	6.57793e-05	0.41944	0	-4.034901	0.103953
ENSG00000165272.10	9	33447609	5884	88034	rs28571870	9	33535643	G	A	0.934783	0.0652174	7.34736e-05	0.411349	0	-4.007759	0.102638
ENSG00000165272.10	9	33447609	5884	91075	rs10971555	9	33538684	G	T	0.93	0.07	7.43521e-05	0.404349	0	-4.004833	0.100965
ENSG00000165272.10	9	33447609	5884	-25242	rs7032159	9	33422367	G	A	0.893541	0.106459	7.93599e-05	-0.351559	0	-3.988759	0.088137
ENSG00000165272.10	9	33447609	5884	90893	rs10971553	9	33538502	G	A	0.93	0.07	8.10594e-05	0.397573	0	-3.983523	0.099804
ENSG00000165272.10	9	33447609	5884	25720	rs3860991	9	33473329	C	A	0.564748	0.435252	8.19206e-05	-0.215827	0	-3.980909	0.054216
ENSG00000165272.10	9	33447609	5884	-33436	rs2777738	9	33414173	C	T	0.461905	0.538095	8.4644e-05	0.217466	0	-3.97281	0.054739
ENSG00000165272.10	9	33447609	5884	-25682	rs10971498	9	33421927	A	T	0.897129	0.102871	8.54173e-05	-0.353879	0	-3.970556	0.089126
ENSG00000165272.10	9	33447609	5884	-20356	rs55857672	9	33427253	C	A	0.85101	0.14899	8.73004e-05	0.276259	0	-3.965146	0.069672
ENSG00000165272.10	9	33447609	5884	-113603	rs589231	9	33334006	A	G	0.243073	0.756927	0.00709504	-0.175892	0	-2.706694	0.064984	Random and fasting glucose
ENSG00000165272.10	9	33447609	5884	-113593	rs589212	9	33334016	C	G	0.168269	0.831731	0.00847183	-0.196685	0	-2.646146	0.074329	Random and fasting glucose
ENSG00000165272.10	9	33447609	5884	-202533	rs480583	9	33245076	G	A	0.832143	0.167857	0.0123716	0.192099	0	-2.513081	0.07644	Random and fasting glucose
ENSG00000165272.10	9	33447609	5884	-203126	rs706111	9	33244483	T	A	0.834129	0.165871	0.0124013	0.191814	0	-2.512221	0.076352	Random and fasting glucose
ENSG00000165272.10	9	33447609	5884	-130434	rs706129	9	33317175	A	G	0.165468	0.834532	0.0129961	-0.188343	0	-2.495371	0.075477	Random and fasting glucose
ENSG00000165272.10	9	33447609	5884	-109960	rs830578	9	33337649	T	C	0.165468	0.834532	0.014442	-0.185453	0	-2.457102	0.075476	Random and fasting glucose
ENSG00000165272.10	9	33447609	5884	-88034	rs831266	9	33359575	C	T	0.834541	0.165459	0.0154885	0.183423	0	-2.431468	0.075437	Random and fasting glucose
ENSG00000165272.10	9	33447609	5884	-129923	rs697530	9	33317686	A	G	0.165871	0.834129	0.0166148	-0.181362	0	-2.405535	0.075394	Random and fasting glucose
ENSG00000165272.10	9	33447609	5884	-97908	rs599279	9	33349701	C	G	0.171913	0.828087	0.0167088	-0.179694	0	-2.403442	0.074765	Random and fasting glucose
ENSG00000165272.10	9	33447609	5884	-110894	rs844216	9	33336715	A	G	0.165871	0.834129	0.016719	-0.18125	0	-2.403215	0.07542	Random and fasting glucose
ENSG00000165272.10	9	33447609	5884	-104560	rs706133	9	33343049	A	G	0.165871	0.834129	0.0167441	-0.181218	0	-2.402658	0.075424	Random and fasting glucose
ENSG00000165272.10	9	33447609	5884	-168051	rs1197968	9	33279558	T	C	0.165871	0.834129	0.0168253	-0.181573	0	-2.400861	0.075628	Random and fasting glucose
ENSG00000165272.10	9	33447609	5884	-150886	rs587608	9	33296723	C	G	0.164663	0.835337	0.0175713	-0.181257	0	-2.384702	0.076008	Random and fasting glucose
ENSG00000165272.10	9	33447609	5884	-89476	rs1198239	9	33358133	T	C	0.834135	0.165865	0.0180694	0.179007	0	-2.374245	0.075395	Random and fasting glucose
ENSG00000165272.10	9	33447609	5884	-187832	rs706119	9	33259777	G	T	0.170264	0.829736	0.0181832	-0.178798	0	-2.371892	0.075382	Random and fasting glucose
ENSG00000165272.10	9	33447609	5884	-195974	rs706114	9	33251635	C	G	0.833735	0.166265	0.0183331	0.179624	0	-2.368812	0.075829	Random and fasting glucose
ENSG00000165272.10	9	33447609	5884	-153518	rs831287	9	33294091	C	T	0.164663	0.835337	0.0186003	-0.179867	0	-2.363376	0.076106	Random and fasting glucose
ENSG00000165272.10	9	33447609	5884	-198550	rs696286	9	33249059	A	G	0.834129	0.165871	0.0198678	0.178092	0	-2.338487	0.076157	Random and fasting glucose
ENSG00000165272.10	9	33447609	5884	-132636	rs831277	9	33314973	A	T	0.161692	0.838308	0.0201385	-0.178136	0	-2.333353	0.076343	Random and fasting glucose
ENSG00000165272.10	9	33447609	5884	-84988	rs831264	9	33362621	A	G	0.759036	0.240964	0.0201819	0.153772	0	-2.332535	0.065925	Random and fasting glucose
ENSG00000165272.10	9	33447609	5884	-85510	rs831265	9	33362099	A	T	0.833735	0.166265	0.0202771	0.175443	0	-2.330747	0.075273	Random and fasting glucose
ENSG00000165272.10	9	33447609	5884	-194826	rs542912	9	33252783	C	G	0.831742	0.168258	0.0207641	0.175873	0	-2.321715	0.075751	Random and fasting glucose
ENSG00000165272.10	9	33447609	5884	-176861	rs831271	9	33270748	G	T	0.167064	0.832936	0.021147	-0.17513	0	-2.314742	0.075659	Random and fasting glucose
ENSG00000165272.10	9	33447609	5884	-194004	rs706115	9	33253605	C	G	0.831742	0.168258	0.0212501	0.17503	0	-2.312883	0.075676	Random and fasting glucose
ENSG00000165272.10	9	33447609	5884	-94397	rs675469	9	33353212	G	A	0.240431	0.759569	0.0224485	-0.151577	0	-2.291839	0.066138	Random and fasting glucose
ENSG00000165272.10	9	33447609	5884	-131503	rs626069	9	33316106	G	A	0.239857	0.760143	0.0227584	-0.151134	0	-2.286556	0.066097	Random and fasting glucose
ENSG00000165272.10	9	33447609	5884	-112776	rs831267	9	33334833	T	G	0.241667	0.758333	0.0228416	-0.150869	0	-2.285149	0.066022	Random and fasting glucose
ENSG00000165272.10	9	33447609	5884	-156089	rs830575	9	33291520	T	C	0.162291	0.837709	0.0232486	-0.17341	0	-2.278328	0.076113	Random and fasting glucose
ENSG00000165272.10	9	33447609	5884	-187225	rs706120	9	33260384	C	T	0.167064	0.832936	0.0233573	-0.17251	0	-2.276524	0.075778	Random and fasting glucose
ENSG00000165272.10	9	33447609	5884	-186977	rs706121	9	33260632	C	T	0.167064	0.832936	0.0233609	-0.1725	0	-2.276464	0.075775	Random and fasting glucose
ENSG00000165272.10	9	33447609	5884	-175185	rs831270	9	33272424	A	G	0.166667	0.833333	0.0234811	-0.1722	0	-2.274478	0.07571	Random and fasting glucose
ENSG00000165272.10	9	33447609	5884	-145760	rs2661052	9	33301849	C	T	0.241007	0.758993	0.0238178	-0.150014	0	-2.268961	0.066116	Random and fasting glucose
ENSG00000165272.10	9	33447609	5884	-193776	rs474884	9	33253833	T	C	0.82619	0.17381	0.0238494	0.169528	0	-2.268446	0.074733	Random and fasting glucose
ENSG00000165272.10	9	33447609	5884	-157077	rs830576	9	33290532	A	G	0.163095	0.836905	0.0247925	-0.17132	0	-2.253364	0.076029	Random and fasting glucose
ENSG00000165272.10	9	33447609	5884	-205863	rs507398	9	33241746	T	C	0.771951	0.228049	0.0267294	0.153712	0	-2.22389	0.069119	Random and fasting glucose
ENSG00000165272.10	9	33447609	5884	-113393	rs1096495	9	33334216	G	A	0.24105	0.75895	0.0275122	-0.146737	0	-2.212502	0.066322	Random and fasting glucose
ENSG00000165272.10	9	33447609	5884	-143709	rs706127	9	33303900	A	G	0.239286	0.760714	0.0284046	-0.14542	0	-2.199856	0.066104	Random and fasting glucose
ENSG00000165272.10	9	33447609	5884	-129021	rs3849903	9	33318588	A	G	0.244048	0.755952	0.0289859	-0.145832	0	-2.191803	0.066535	Random and fasting glucose
ENSG00000165272.10	9	33447609	5884	-112499	rs4879685	9	33335110	A	G	0.244048	0.755952	0.0292272	-0.14564	0	-2.188501	0.066548	Random and fasting glucose
ENSG00000165272.10	9	33447609	5884	-121046	rs35315823	9	33326563	G	C	0.843675	0.156325	0.0295981	0.16851	0	-2.183471	0.077175	Random and fasting glucose
ENSG00000165272.10	9	33447609	5884	-158999	rs830577	9	33288610	G	T	0.163438	0.836562	0.0319445	-0.164238	0	-2.152854	0.076289	Random and fasting glucose
ENSG00000165272.10	9	33447609	5884	-164938	rs831275	9	33282671	T	C	0.157143	0.842857	0.0322391	-0.166079	0	-2.149148	0.077277	Random and fasting glucose
ENSG00000165272.10	9	33447609	5884	-156921	rs4879682	9	33290688	G	C	0.234146	0.765854	0.033967	-0.142948	0	-2.127979	0.067175	Random and fasting glucose
ENSG00000165272.10	9	33447609	5884	-155932	rs10813968	9	33291677	G	A	0.25641	0.74359	0.0352278	-0.140772	0	-2.113109	0.066618	Random and fasting glucose
ENSG00000165272.10	9	33447609	5884	-174937	rs831269	9	33272672	T	G	0.171605	0.828395	0.0391332	-0.156171	0	-2.069773	0.075453	Random and fasting glucose
ENSG00000165272.10	9	33447609	5884	-177130	rs844239	9	33270479	A	G	0.239857	0.760143	0.0404127	-0.136584	0	-2.056378	0.06642	Random and fasting glucose
ENSG00000165272.10	9	33447609	5884	-177938	rs831273	9	33269671	C	A	0.158333	0.841667	0.0410697	-0.15869	0	-2.049639	0.077423	Random and fasting glucose
ENSG00000165272.10	9	33447609	5884	-184401	rs3758271	9	33263208	T	C	0.841667	0.158333	0.0410847	0.158673	0	-2.049487	0.077421	Random and fasting glucose
ENSG00000165272.10	9	33447609	5884	-202664	rs1890089	9	33244945	C	T	0.24463	0.75537	0.0429539	-0.137502	0	-2.03081	0.067708	Random and fasting glucose
ENSG00000165272.10	9	33447609	5884	-202763	rs706113	9	33244846	C	T	0.760714	0.239286	0.0434176	0.137226	0	-2.026284	0.067723	Random and fasting glucose
ENSG00000165272.10	9	33447609	5884	-202822	rs706112	9	33244787	C	T	0.760714	0.239286	0.0435498	0.137147	0	-2.025001	0.067727	Random and fasting glucose
ENSG00000165272.10	9	33447609	5884	-202853	rs521476	9	33244756	T	G	0.760714	0.239286	0.0436153	0.137105	0	-2.024367	0.067727	Random and fasting glucose
ENSG00000165272.10	9	33447609	5884	-171829	rs10758200	9	33275780	G	A	0.244019	0.755981	0.0465605	-0.13376	0	-1.996642	0.066992	Random and fasting glucose
ENSG00000165272.10	9	33447609	5884	-177808	rs831272	9	33269801	G	A	0.236277	0.763723	0.0485549	-0.132688	0	-1.978698	0.067058	Random and fasting glucose
ENSG00000165272.10	9	33447609	5884	-205018	rs706110	9	33242591	A	C	0.761962	0.238038	0.0486219	0.134073	0	-1.978106	0.067778	Random and fasting glucose
ENSG00000165272.10	9	33447609	5884	-205415	rs571464	9	33242194	A	G	0.761962	0.238038	0.0496871	0.133455	0	-1.968787	0.067785	Random and fasting glucose
ENSG00000165272.10	9	33447609	5884	-208439	rs551685	9	33239170	T	C	0.760766	0.239234	0.0499571	0.132847	0	-1.966451	0.067557	Random and fasting glucose
ENSG00000165272.10	9	33447609	5884	-22379	rs12683232	9	33425230	G	A	0.892857	0.107143	0.000107207	-0.343428	0	-3.913887	0.087746
ENSG00000165272.10	9	33447609	5884	54461	rs11496457	9	33502070	G	A	0.56743	0.43257	0.000124742	-0.21517	0	-3.875726	0.055517
ENSG00000165272.10	9	33447609	5884	-11560	rs11787797	9	33436049	A	G	0.753589	0.246411	0.000132267	-0.240734	0	-3.860887	0.062352
ENSG00000165272.10	9	33447609	5884	-11572	rs11793871	9	33436037	T	C	0.753589	0.246411	0.000133654	-0.240549	0	-3.858239	0.062347
ENSG00000165272.10	9	33447609	5884	1350	rs3860987	9	33448959	C	T	0.663017	0.336983	0.000137974	-0.223635	0	-3.850157	0.058085
ENSG00000165272.10	9	33447609	5884	100566	rs41304751	9	33548175	T	C	0.928184	0.0718157	0.000148938	0.392623	0	-3.83067	0.102495
ENSG00000165272.10	9	33447609	5884	-12678	rs7858933	9	33434931	G	A	0.753571	0.246429	0.000158554	-0.237555	0	-3.814665	0.062274
ENSG00000165272.10	9	33447609	5884	83578	rs2985594	9	33531187	A	G	0.941275	0.0587248	0.000167511	0.376366	0	-3.800561	0.099029
ENSG00000165272.10	9	33447609	5884	-13913	rs7854263	9	33433696	C	A	0.752983	0.247017	0.000169723	-0.236289	0	-3.797188	0.062227
ENSG00000165272.10	9	33447609	5884	75067	rs72709635	9	33522676	G	A	0.880542	0.119458	0.000175417	0.297834	0	-3.788692	0.078611
ENSG00000165272.10	9	33447609	5884	99693	rs56170862	9	33547302	C	A	0.932507	0.0674931	0.00017837	0.393755	0	-3.784388	0.104047
ENSG00000165272.10	9	33447609	5884	-12804	rs7031135	9	33434805	G	C	0.758454	0.241546	0.000187995	-0.2367	0	-3.770811	0.062772
ENSG00000165272.10	9	33447609	5884	-12816	rs7030838	9	33434793	C	T	0.758454	0.241546	0.000188615	-0.236639	0	-3.769959	0.06277
ENSG00000165272.10	9	33447609	5884	123958	rs10971567	9	33571567	A	G	0.983791	0.0162095	0.00020642	0.744092	0	-3.746559	0.198607
ENSG00000165272.10	9	33447609	5884	-13456	rs6476410	9	33434153	T	C	0.754762	0.245238	0.000208153	-0.231929	0	-3.744384	0.061941
ENSG00000165272.10	9	33447609	5884	69267	rs57867764	9	33516876	C	T	0.879902	0.120098	0.000208177	0.293322	0	-3.744354	0.078337
ENSG00000165272.10	9	33447609	5884	-992540	rs145569838	9	32455069	G	T	0.988971	0.0110294	0.000216884	0.784959	0	-3.733679	0.210237
ENSG00000165272.10	9	33447609	5884	-13577	rs6476409	9	33434032	A	G	0.75119	0.24881	0.00022305	-0.230791	0	-3.726362	0.061935
ENSG00000165272.10	9	33447609	5884	115231	rs192970330	9	33562840	G	A	0.937845	0.0621547	0.000223233	0.395588	0	-3.726147	0.106165
ENSG00000165272.10	9	33447609	5884	-32920	rs664178	9	33414689	A	G	0.556901	0.443099	0.000224539	0.201482	0	-3.724623	0.054095
ENSG00000165272.10	9	33447609	5884	115586	rs75427079	9	33563195	T	A	0.982368	0.0176322	0.000230142	0.704656	0	-3.718177	0.189517
ENSG00000165272.10	9	33447609	5884	115223	rs188320029	9	33562832	T	C	0.937845	0.0621547	0.000236791	0.393907	0	-3.710717	0.106154
ENSG00000165272.10	9	33447609	5884	-20462	rs10971503	9	33427147	C	G	0.955919	0.0440806	0.000246324	-0.487216	0	-3.700358	0.131667
ENSG00000165272.10	9	33447609	5884	111117	rs7869535	9	33558726	T	C	0.982412	0.0175879	0.000249762	0.694941	0	-3.696715	0.187989
ENSG00000165272.10	9	33447609	5884	104890	rs148546821	9	33552499	C	T	0.918508	0.0814917	0.00025872	0.36222	0	-3.687439	0.098231
ENSG00000165272.10	9	33447609	5884	98839	rs141820845	9	33546448	G	C	0.983791	0.0162095	0.00026613	0.694154	0	-3.679992	0.188629
ENSG00000165272.10	9	33447609	5884	98833	rs138230949	9	33546442	T	C	0.983791	0.0162095	0.000266157	0.69415	0	-3.679965	0.18863
ENSG00000165272.10	9	33447609	5884	104326	rs10971559	9	33551935	G	C	0.982544	0.0174564	0.000268168	0.689853	0	-3.677978	0.187563
ENSG00000165272.10	9	33447609	5884	97499	rs7022590	9	33545108	C	A	0.983791	0.0162095	0.000275237	0.692825	0	-3.671102	0.188724
ENSG00000165272.10	9	33447609	5884	108606	rs140936080	9	33556215	C	A	0.982412	0.0175879	0.000287063	0.687559	0	-3.659962	0.18786
ENSG00000165272.10	9	33447609	5884	103748	rs79498232	9	33551357	C	T	0.931694	0.068306	0.000299362	0.38207	0	-3.648825	0.10471
ENSG00000165272.10	9	33447609	5884	101424	rs7040150	9	33549033	G	A	0.932065	0.0679348	0.000304914	0.381171	0	-3.643938	0.104604
ENSG00000165272.10	9	33447609	5884	106717	rs148702875	9	33554326	T	G	0.931507	0.0684932	0.000319159	0.381149	0	-3.631772	0.104949
ENSG00000165272.10	9	33447609	5884	108086	rs10971562	9	33555695	T	C	0.931507	0.0684932	0.000319358	0.381366	0	-3.631605	0.105013
ENSG00000165272.10	9	33447609	5884	106512	rs2477414	9	33554121	C	T	0.931129	0.0688705	0.000321911	0.381094	0	-3.62948	0.105
ENSG00000165272.10	9	33447609	5884	69420	rs72709632	9	33517029	C	T	0.881995	0.118005	0.000325478	0.28893	0	-3.626537	0.079671
ENSG00000165272.10	9	33447609	5884	113132	rs147570885	9	33560741	G	C	0.935262	0.0647383	0.000329103	0.384032	0	-3.623578	0.105981
ENSG00000165272.10	9	33447609	5884	126014	rs7872274	9	33573623	C	T	0.983709	0.0162907	0.00033538	0.668116	0	-3.618524	0.184638
ENSG00000165272.10	9	33447609	5884	-33366	rs10813973	9	33414243	C	T	0.621981	0.378019	0.000347845	-0.202596	0	-3.608747	0.05614
ENSG00000165272.10	9	33447609	5884	91032	rs10971554	9	33538641	G	A	0.984887	0.0151134	0.000348783	0.681855	0	-3.608025	0.188983
ENSG00000165272.10	9	33447609	5884	116356	rs143471016	9	33563965	C	A	0.936464	0.0635359	0.000387143	0.379113	0	-3.579943	0.105899
ENSG00000165272.10	9	33447609	5884	117466	rs56276041	9	33565075	A	C	0.936813	0.0631868	0.000389467	0.379166	0	-3.578327	0.105962
ENSG00000165272.10	9	33447609	5884	118142	rs117099871	9	33565751	A	G	0.936813	0.0631868	0.000391031	0.379178	0	-3.577244	0.105997
ENSG00000165272.10	9	33447609	5884	116806	rs139891984	9	33564415	A	G	0.936986	0.0630137	0.000395925	0.378734	0	-3.573883	0.105973
ENSG00000165272.10	9	33447609	5884	120083	rs72504078	9	33567692	C	G	0.936986	0.0630137	0.000400583	0.378862	0	-3.570719	0.106102
ENSG00000165272.10	9	33447609	5884	110341	rs141298589	9	33557950	T	C	0.934426	0.0655738	0.000412478	0.374771	0	-3.562795	0.10519
ENSG00000165272.10	9	33447609	5884	119943	rs12235398	9	33567552	A	G	0.952514	0.047486	0.000413908	0.403848	0	-3.561857	0.113381
ENSG00000165272.10	9	33447609	5884	54905	rs72709629	9	33502514	G	A	0.873798	0.126202	0.000423725	0.279114	0	-3.555497	0.078502
ENSG00000165272.10	9	33447609	5884	52325	rs111577519	9	33499934	G	A	0.873798	0.126202	0.000427607	0.278938	0	-3.55302	0.078507
ENSG00000165272.10	9	33447609	5884	46340	rs56108788	9	33493949	G	T	0.873798	0.126202	0.000439499	0.278394	0	-3.545562	0.078519
ENSG00000165272.10	9	33447609	5884	44186	rs72709624	9	33491795	T	C	0.873798	0.126202	0.000443784	0.278201	0	-3.542921	0.078523
ENSG00000165272.10	9	33447609	5884	42196	rs113931604	9	33489805	T	C	0.873798	0.126202	0.000446262	0.278105	0	-3.541404	0.07853
ENSG00000165272.10	9	33447609	5884	39589	rs2992821	9	33487198	T	C	0.276623	0.723377	0.000447681	-0.219036	0	-3.540539	0.061865
ENSG00000165272.10	9	33447609	5884	39659	rs72709621	9	33487268	G	A	0.873494	0.126506	0.000453643	0.277762	0	-3.536933	0.078532
ENSG00000165272.10	9	33447609	5884	41454	rs112711195	9	33489063	A	G	0.873798	0.126202	0.000454485	0.277758	0	-3.536428	0.078542
ENSG00000165272.10	9	33447609	5884	2343	rs3758280	9	33449952	C	T	0.742092	0.257908	0.000536456	-0.222167	0	-3.490967	0.063641
ENSG00000165272.10	9	33447609	5884	1135	rs72709611	9	33448744	A	T	0.869565	0.130435	0.000561058	0.263185	0	-3.478591	0.075659
ENSG00000165272.10	9	33447609	5884	-18767	rs7855701	9	33428842	C	T	0.244389	0.755611	0.000627138	0.216036	0	-3.447701	0.062661
ENSG00000165272.10	9	33447609	5884	4489	rs112718411	9	33452098	G	C	0.868675	0.131325	0.000632697	0.261225	0	-3.445243	0.075822
ENSG00000165272.10	9	33447609	5884	19986	rs3860990	9	33467595	C	T	0.866667	0.133333	0.000657519	0.263469	0	-3.434508	0.076712
ENSG00000165272.10	9	33447609	5884	-247775	rs62544424	9	33199834	A	C	0.973105	0.0268949	0.000682089	-0.530779	0	-3.424248	0.155006
ENSG00000165272.10	9	33447609	5884	-44139	rs2989924	9	33403470	T	C	0.551771	0.448229	0.000700061	0.19073	0	-3.41696	0.055819
ENSG00000165272.10	9	33447609	5884	-13583	rs3849904	9	33434026	C	T	0.25119	0.74881	0.000715872	0.211362	0	-3.410691	0.06197
ENSG00000165272.10	9	33447609	5884	13237	rs10971520	9	33460846	T	C	0.629762	0.370238	0.000734745	-0.187686	0	-3.403374	0.055147
ENSG00000165272.10	9	33447609	5884	6816	rs72709613	9	33454425	G	A	0.86899	0.13101	0.00073994	0.257911	0	-3.401391	0.075825
ENSG00000165272.10	9	33447609	5884	103384	rs146131560	9	33550993	G	A	0.931507	0.0684932	0.00083301	0.353475	0	-3.3679	0.104954
ENSG00000165272.10	9	33447609	5884	108797	rs140590752	9	33556406	T	C	0.931319	0.0686813	0.000835678	0.354343	0	-3.366993	0.10524
ENSG00000165272.10	9	33447609	5884	39414	rs7022355	9	33487023	G	A	0.865291	0.134709	0.000836616	0.257251	0	-3.366674	0.076411
ENSG00000165272.10	9	33447609	5884	120582	rs139696856	9	33568191	T	C	0.937838	0.0621622	0.000868339	0.359273	0	-3.356094	0.107051
ENSG00000165272.10	9	33447609	5884	117520	rs56114080	9	33565129	C	T	0.934659	0.0653409	0.000963119	0.35529	0	-3.326501	0.106806
ENSG00000165272.10	9	33447609	5884	-18913	rs10738914	9	33428696	G	A	0.389333	0.610667	0.00097796	0.188525	0	-3.322114	0.056749
ENSG00000165272.10	9	33447609	5884	-352829	rs62542147	9	33094780	C	G	0.950128	0.0498721	0.00103583	-0.37831	0	-3.30558	0.114446
ENSG00000165272.10	9	33447609	5884	38316	rs117236137	9	33485925	A	G	0.872881	0.127119	0.00107188	0.259468	0	-3.295709	0.078729
ENSG00000165272.10	9	33447609	5884	120799	rs7046230	9	33568408	C	A	0.94	0.06	0.00107555	0.35688	0	-3.294722	0.108319
ENSG00000165272.10	9	33447609	5884	-355423	rs1360330	9	33092186	C	A	0.950128	0.0498721	0.00108445	-0.37621	0	-3.29234	0.114268
ENSG00000165272.10	9	33447609	5884	-54603	rs10124065	9	33393006	A	T	0.762048	0.237952	0.00114474	-0.215944	0	-3.276666	0.065904
ENSG00000165272.10	9	33447609	5884	53826	rs113782264	9	33501435	G	A	0.872289	0.127711	0.00116312	0.256976	0	-3.27204	0.078537
ENSG00000165272.10	9	33447609	5884	-759769	rs140071593	9	32687840	A	G	0.978571	0.0214286	0.00118424	0.612627	0	-3.266808	0.187531
ENSG00000165272.10	9	33447609	5884	-757516	rs138890425	9	32690093	C	T	0.978571	0.0214286	0.00118661	0.612637	0	-3.266226	0.187567
ENSG00000165272.10	9	33447609	5884	-759335	rs7866404	9	32688274	G	T	0.978571	0.0214286	0.00118794	0.612492	0	-3.2659	0.187542
ENSG00000165272.10	9	33447609	5884	-760642	rs9721709	9	32686967	T	C	0.978571	0.0214286	0.0011898	0.612372	0	-3.265445	0.187531
ENSG00000165272.10	9	33447609	5884	-41512	rs501248	9	33406097	C	T	0.59621	0.40379	0.00139327	0.18158	0	-3.219229	0.056405
ENSG00000165272.10	9	33447609	5884	7197	rs10813982	9	33454806	A	C	0.678571	0.321429	0.00147837	-0.186884	0	-3.201733	0.05837
ENSG00000165272.10	9	33447609	5884	-33589	rs832231	9	33414020	A	G	0.387805	0.612195	0.00151597	0.178406	0	-3.194298	0.055851
ENSG00000165272.10	9	33447609	5884	-32895	rs664137	9	33414714	T	A	0.57197	0.42803	0.00152559	0.175921	0	-3.192423	0.055106
ENSG00000165272.10	9	33447609	5884	4663	rs72709612	9	33452272	C	T	0.86715	0.13285	0.00161817	0.240882	0	-3.174918	0.07587
ENSG00000165272.10	9	33447609	5884	-32959	rs477789	9	33414650	G	C	0.575871	0.424129	0.00161992	0.175031	0	-3.174596	0.055135
ENSG00000165272.10	9	33447609	5884	-10997	rs10813979	9	33436612	A	G	0.802381	0.197619	0.00168947	-0.207514	0	-3.162057	0.065626
ENSG00000165272.10	9	33447609	5884	-761797	rs150818259	9	32685812	T	C	0.979762	0.0202381	0.00169528	0.610186	0	-3.161031	0.193034
ENSG00000165272.10	9	33447609	5884	-762392	rs140716285	9	32685217	A	G	0.979762	0.0202381	0.00169577	0.610155	0	-3.160944	0.193029
ENSG00000165272.10	9	33447609	5884	-762923	rs113948513	9	32684686	T	C	0.979762	0.0202381	0.00169585	0.610141	0	-3.16093	0.193026
ENSG00000165272.10	9	33447609	5884	-769391	rs77304829	9	32678218	C	T	0.979762	0.0202381	0.00170764	0.609457	0	-3.158859	0.192936
ENSG00000165272.10	9	33447609	5884	-1520	rs72709610	9	33446089	A	G	0.868293	0.131707	0.00199322	0.2351	0	-3.112342	0.075538
ENSG00000165272.10	9	33447609	5884	21797	rs2777746	9	33469406	C	T	0.707143	0.292857	0.00205948	-0.18527	0	-3.102433	0.059718
ENSG00000165272.10	9	33447609	5884	51196	rs9650703	9	33498805	C	T	0.711806	0.288194	0.00206725	-0.195025	0	-3.10129	0.062885
ENSG00000165272.10	9	33447609	5884	-49978	rs62544582	9	33397631	C	T	0.75	0.25	0.00207825	-0.200387	0	-3.099679	0.064648
ENSG00000165272.10	9	33447609	5884	49109	rs74958004	9	33496718	G	A	0.981627	0.0183727	0.0020993	0.554199	0	-3.096618	0.178969
ENSG00000165272.10	9	33447609	5884	132521	rs2093975	9	33580130	A	G	0.105911	0.894089	0.00211188	-0.273551	0	-3.094802	0.08839
ENSG00000165272.10	9	33447609	5884	76696	rs2380774	9	33524305	A	G	0.370192	0.629808	0.00214323	-0.203275	0	-3.09032	0.065778
ENSG00000165272.10	9	33447609	5884	-50125	rs62544581	9	33397484	C	G	0.747312	0.252688	0.00220666	-0.199155	0	-3.081432	0.064631
ENSG00000165272.10	9	33447609	5884	-59887	rs657095	9	33387722	G	C	0.869318	0.130682	0.0022272	-0.280148	0	-3.078605	0.090998
ENSG00000165272.10	9	33447609	5884	-50155	rs62544580	9	33397454	C	A	0.746631	0.253369	0.0022674	-0.198669	0	-3.073139	0.064647
ENSG00000165272.10	9	33447609	5884	88278	rs12236826	9	33535887	C	G	0.985934	0.0140665	0.00226778	0.606161	0	-3.073088	0.197248
ENSG00000165272.10	9	33447609	5884	-49819	rs62544583	9	33397790	G	T	0.746631	0.253369	0.00229203	-0.198159	0	-3.069835	0.06455
ENSG00000165272.10	9	33447609	5884	-50459	rs12346759	9	33397150	C	T	0.750681	0.249319	0.00236146	-0.199161	0	-3.060692	0.065071
ENSG00000165272.10	9	33447609	5884	11320	rs4879707	9	33458929	A	C	0.686298	0.313702	0.00237656	-0.175627	0	-3.058736	0.057418
ENSG00000165272.10	9	33447609	5884	-8825	rs191781309	9	33438784	A	G	0.976485	0.0235149	0.00271631	-0.499988	0	-3.017503	0.165696
ENSG00000165272.10	9	33447609	5884	130370	rs2890515	9	33577979	A	G	0.779661	0.220339	0.00281197	0.228385	0	-3.006749	0.075957
ENSG00000165272.10	9	33447609	5884	-26589	rs10971496	9	33421020	G	A	0.852518	0.147482	0.0029187	-0.225251	0	-2.995138	0.075206
ENSG00000165272.10	9	33447609	5884	-775977	rs118149339	9	32671632	T	C	0.989157	0.0108434	0.00296813	-0.760395	0	-2.989893	0.254322
ENSG00000165272.10	9	33447609	5884	-63024	rs72707423	9	33384585	C	T	0.959945	0.0400552	0.00306204	0.388336	0	-2.980143	0.130308
ENSG00000165272.10	9	33447609	5884	4320	rs111641181	9	33451929	G	A	0.863861	0.136139	0.00312413	0.226497	0	-2.973846	0.076163
ENSG00000165272.10	9	33447609	5884	-312747	rs62544384	9	33134862	A	T	0.955446	0.0445545	0.00323442	-0.376217	0	-2.962939	0.126974
ENSG00000165272.10	9	33447609	5884	192726	rs117258793	9	33640335	G	A	0.972019	0.0279805	0.00333786	0.436548	0	-2.953013	0.147831
ENSG00000165272.10	9	33447609	5884	67234	rs10491617	9	33514843	T	G	0.965602	0.034398	0.00354225	-0.419478	0	-2.934201	0.142962
ENSG00000165272.10	9	33447609	5884	-2748	rs34391490	9	33444861	C	T	0.863095	0.136905	0.0036639	-0.227911	0	-2.923471	0.077959
ENSG00000165272.10	9	33447609	5884	38314	rs114236570	9	33485923	A	G	0.828869	0.171131	0.00380984	0.212328	0	-2.911018	0.072939
ENSG00000165272.10	9	33447609	5884	115818	rs148267630	9	33563427	A	G	0.932277	0.0677233	0.00382906	0.293002	0	-2.909411	0.100708
ENSG00000165272.10	9	33447609	5884	-213928	rs115094966	9	33233681	C	A	0.985294	0.0147059	0.004113	0.559286	0	-2.886483	0.19376
ENSG00000165272.10	9	33447609	5884	190437	rs7044689	9	33638046	G	C	0.769231	0.230769	0.0042005	0.194998	0	-2.879708	0.067714
ENSG00000165272.10	9	33447609	5884	-90620	rs146531998	9	33356989	C	G	0.947837	0.0521628	0.00433631	-0.322977	0	-2.869443	0.112557
ENSG00000165272.10	9	33447609	5884	-297787	rs1410774	9	33149822	C	T	0.973105	0.0268949	0.00436124	-0.465831	0	-2.867591	0.162447
ENSG00000165272.10	9	33447609	5884	-26598	rs10733469	9	33421011	A	G	0.180825	0.819175	0.00436597	0.203047	0	-2.867241	0.070816
ENSG00000165272.10	9	33447609	5884	-116395	rs147128081	9	33331214	G	A	0.986905	0.0130952	0.00446167	0.684805	0	-2.860225	0.239423
ENSG00000165272.10	9	33447609	5884	-309390	rs958532	9	33138219	C	T	0.930622	0.069378	0.00457385	-0.297622	0	-2.852173	0.104349
ENSG00000165272.10	9	33447609	5884	3527	rs2777753	9	33451136	A	C	0.336562	0.663438	0.00461041	-0.162002	0	-2.849588	0.056851
ENSG00000165272.10	9	33447609	5884	-282935	rs62544388	9	33164674	C	T	0.955	0.045	0.00465914	-0.363318	0	-2.84617	0.127652
ENSG00000165272.10	9	33447609	5884	892799	rs74896656	9	34340408	G	A	0.899215	0.100785	0.00477078	-0.256681	0	-2.838463	0.09043
ENSG00000165272.10	9	33447609	5884	64062	rs118059697	9	33511671	A	G	0.985488	0.0145119	0.00495923	0.529764	0	-2.825816	0.187473
ENSG00000165272.10	9	33447609	5884	143614	rs10971590	9	33591223	T	C	0.0142857	0.985714	0.00519635	-0.527988	0	-2.810509	0.187862
ENSG00000165272.10	9	33447609	5884	-47934	rs117700433	9	33399675	C	G	0.965517	0.0344828	0.0054465	-0.39346	0	-2.795033	0.140771
ENSG00000165272.10	9	33447609	5884	83524	rs12551660	9	33531133	C	T	0.872951	0.127049	0.00547922	0.21166	0	-2.793057	0.075781
ENSG00000165272.10	9	33447609	5884	-52569	chr9:33395040	9	33395040	G	A	0.95279	0.0472103	0.00550844	-0.327584	0	-2.791301	0.117359
ENSG00000165272.10	9	33447609	5884	-219985	rs61016869	9	33227624	G	A	0.91358	0.0864198	0.00557698	-0.271666	0	-2.787214	0.097469
ENSG00000165272.10	9	33447609	5884	-37634	rs116983286	9	33409975	A	T	0.98801	0.0119904	0.00570525	0.607634	0	-2.779688	0.218598
ENSG00000165272.10	9	33447609	5884	-37637	rs118145661	9	33409972	A	T	0.98801	0.0119904	0.0057054	0.607631	0	-2.77968	0.218597
ENSG00000165272.10	9	33447609	5884	-235752	rs10971445	9	33211857	T	C	0.509547	0.490453	0.00591282	-0.151257	0	-2.767828	0.054648
ENSG00000165272.10	9	33447609	5884	2074	rs2992817	9	33449683	T	A	0.337065	0.662935	0.00594877	-0.155637	0	-2.765812	0.056272
ENSG00000165272.10	9	33447609	5884	-225649	rs75503367	9	33221960	G	T	0.920863	0.0791367	0.00600514	-0.282094	0	-2.762673	0.102109
ENSG00000165272.10	9	33447609	5884	-39829	rs10813971	9	33407780	C	T	0.753571	0.246429	0.00601118	-0.173234	0	-2.762338	0.062713
ENSG00000165272.10	9	33447609	5884	117808	rs55811451	9	33565417	G	A	0.922059	0.0779412	0.00618228	0.274037	0	-2.75298	0.099542
ENSG00000165272.10	9	33447609	5884	81789	rs141187380	9	33529398	T	G	0.893557	0.106443	0.00620694	0.226006	0	-2.751651	0.082135
ENSG00000165272.10	9	33447609	5884	132895	rs4008854	9	33580504	C	A	0.92607	0.07393	0.00622088	0.281433	0	-2.750902	0.102306
ENSG00000165272.10	9	33447609	5884	-209479	rs144949087	9	33238130	G	A	0.978892	0.0211082	0.00623603	-0.442237	0	-2.750089	0.160808
ENSG00000165272.10	9	33447609	5884	-715041	rs182323379	9	32732568	C	T	0.984262	0.0157385	0.006295	0.579754	0	-2.746942	0.211054
ENSG00000165272.10	9	33447609	5884	626778	rs192911452	9	34074387	A	G	0.989024	0.0109756	0.0063048	0.606684	0	-2.746422	0.2209
ENSG00000165272.10	9	33447609	5884	137304	rs1765335	9	33584913	T	G	0.0865385	0.913462	0.00636486	-0.25776	0	-2.743249	0.093962
ENSG00000165272.10	9	33447609	5884	-232541	rs62544430	9	33215068	A	G	0.913095	0.0869048	0.00660859	-0.264034	0	-2.730644	0.096693
ENSG00000165272.10	9	33447609	5884	-232341	rs62544431	9	33215268	T	A	0.913095	0.0869048	0.00664335	-0.26386	0	-2.728881	0.096692
ENSG00000165272.10	9	33447609	5884	80834	rs57328821	9	33528443	C	A	0.890582	0.109418	0.00664645	0.219509	0	-2.728724	0.080444
ENSG00000165272.10	9	33447609	5884	-232316	rs62544432	9	33215293	A	G	0.913095	0.0869048	0.00664783	-0.263838	0	-2.728655	0.096692
ENSG00000165272.10	9	33447609	5884	-227170	rs62546669	9	33220439	G	A	0.913095	0.0869048	0.0066819	-0.263777	0	-2.726935	0.09673
ENSG00000165272.10	9	33447609	5884	134388	rs10971578	9	33581997	G	A	0.721893	0.278107	0.00669742	-0.181004	0	-2.726155	0.066395
ENSG00000165272.10	9	33447609	5884	-228330	rs62546668	9	33219279	A	G	0.913095	0.0869048	0.00672509	-0.263456	0	-2.724767	0.096689
ENSG00000165272.10	9	33447609	5884	-223030	rs62546672	9	33224579	C	T	0.915663	0.0843373	0.00682682	-0.267573	0	-2.71971	0.098383
ENSG00000165272.10	9	33447609	5884	-223044	rs62546671	9	33224565	A	G	0.915663	0.0843373	0.00684281	-0.267517	0	-2.718921	0.098391
ENSG00000165272.10	9	33447609	5884	-27161	rs10813974	9	33420448	A	G	0.188095	0.811905	0.00692597	0.188578	0	-2.714845	0.069462
ENSG00000165272.10	9	33447609	5884	-34451	rs34073814	9	33413158	G	A	0.768717	0.231283	0.00707794	-0.174464	0	-2.70751	0.064437
ENSG00000165272.10	9	33447609	5884	-50319	rs556390	9	33397290	T	C	0.410909	0.589091	0.00711523	0.15735	0	-2.705732	0.058154
ENSG00000165272.10	9	33447609	5884	134406	rs149996356	9	33582015	G	C	0.927451	0.072549	0.00719876	0.2769	0	-2.70178	0.102488
ENSG00000165272.10	9	33447609	5884	16928	rs35284018	9	33464537	T	C	0.765476	0.234524	0.00743027	-0.174167	0	-2.691036	0.064721
ENSG00000165272.10	9	33447609	5884	-5783	rs16919255	9	33441826	C	A	0.839286	0.160714	0.00774706	-0.198194	0	-2.676814	0.074041
ENSG00000165272.10	9	33447609	5884	-233065	rs75204681	9	33214544	G	A	0.911905	0.0880952	0.00781789	-0.257102	0	-2.673705	0.096159
ENSG00000165272.10	9	33447609	5884	-52772	rs4992816	9	33394837	C	G	0.77924	0.22076	0.00793841	-0.180694	0	-2.668474	0.067714
ENSG00000165272.10	9	33447609	5884	80128	rs112672752	9	33527737	T	C	0.885445	0.114555	0.00801615	0.211696	0	-2.665138	0.079432
ENSG00000165272.10	9	33447609	5884	80138	rs111880208	9	33527747	G	T	0.885445	0.114555	0.00802177	0.211693	0	-2.664898	0.079438
ENSG00000165272.10	9	33447609	5884	-942551	rs71523489	9	32505058	C	T	0.551181	0.448819	0.00802291	-0.147466	0	-2.664849	0.055337
ENSG00000165272.10	9	33447609	5884	10579	rs7026806	9	33458188	C	T	0.92665	0.0733496	0.00821402	-0.2674	0	-2.656775	0.100648
ENSG00000165272.10	9	33447609	5884	-52574	chr9:33395035	9	33395035	C	A	0.95679	0.0432099	0.00823234	-0.316233	0	-2.65601	0.119063
ENSG00000165272.10	9	33447609	5884	173796	rs10123793	9	33621405	G	A	0.607229	0.392771	0.00829509	0.154467	0	-2.653401	0.058215
ENSG00000165272.10	9	33447609	5884	-712739	rs140848776	9	32734870	C	T	0.984029	0.0159705	0.00835866	0.545822	0	-2.650776	0.20591
ENSG00000165272.10	9	33447609	5884	-226131	rs494104	9	33221478	G	A	0.0928571	0.907143	0.00846951	0.253328	0	-2.646241	0.095731
ENSG00000165272.10	9	33447609	5884	174241	rs10971606	9	33621850	C	T	0.607488	0.392512	0.00868288	0.15357	0	-2.637659	0.058222
ENSG00000165272.10	9	33447609	5884	132358	rs4879714	9	33579967	T	C	0.792169	0.207831	0.00874189	0.200834	0	-2.635319	0.076209
ENSG00000165272.10	9	33447609	5884	-447685	rs10971285	9	32999924	C	G	0.912346	0.0876543	0.00882999	-0.240492	0	-2.631852	0.091377
ENSG00000165272.10	9	33447609	5884	137275	rs4410990	9	33584884	G	T	0.714286	0.285714	0.00886973	-0.176556	0	-2.630299	0.067124
ENSG00000165272.10	9	33447609	5884	-220052	rs6476406	9	33227557	T	C	0.177922	0.822078	0.00888546	0.185208	0	-2.629685	0.07043
ENSG00000165272.10	9	33447609	5884	-48176	rs2484932	9	33399433	T	A	0.490809	0.509191	0.0089016	0.156198	0	-2.629057	0.059412
ENSG00000165272.10	9	33447609	5884	77645	rs2890509	9	33525254	G	A	0.2	0.8	0.00899201	-0.17849	0	-2.625556	0.067982
ENSG00000165272.10	9	33447609	5884	-10850	rs35484777	9	33436759	G	T	0.933504	0.0664962	0.00901502	0.26187	0	-2.624671	0.099773
ENSG00000165272.10	9	33447609	5884	80969	rs146073829	9	33528578	G	C	0.891061	0.108939	0.00903657	0.21101	0	-2.623843	0.08042
ENSG00000165272.10	9	33447609	5884	-125010	rs72707406	9	33322599	G	T	0.982927	0.0170732	0.00913853	0.504751	0	-2.61995	0.192657
ENSG00000165272.10	9	33447609	5884	-748724	rs148438051	9	32698885	G	C	0.985646	0.0143541	0.00915248	0.568744	0	-2.61942	0.217126
ENSG00000165272.10	9	33447609	5884	-768614	rs118025028	9	32678995	T	G	0.985646	0.0143541	0.00935029	0.564747	0	-2.611987	0.216214
ENSG00000165272.10	9	33447609	5884	-10327	rs10971512	9	33437282	C	A	0.828502	0.171498	0.00940985	-0.186421	0	-2.609777	0.071432
ENSG00000165272.10	9	33447609	5884	-11138	rs10813978	9	33436471	T	C	0.826555	0.173445	0.00949392	-0.185468	0	-2.606678	0.071151
ENSG00000165272.10	9	33447609	5884	-770736	rs77225793	9	32676873	T	G	0.96577	0.0342298	0.00954121	0.36858	0	-2.604946	0.141492
ENSG00000165272.10	9	33447609	5884	-10469	rs10813980	9	33437140	G	C	0.825721	0.174279	0.00963739	-0.18531	0	-2.601446	0.071233
ENSG00000165272.10	9	33447609	5884	-11063	rs10758208	9	33436546	G	A	0.826139	0.173861	0.0097072	-0.184789	0	-2.598925	0.071102
ENSG00000165272.10	9	33447609	5884	-242426	rs12351178	9	33205183	G	A	0.915865	0.0841346	0.00978496	-0.256617	0	-2.596137	0.098846
ENSG00000165272.10	9	33447609	5884	175564	rs10814015	9	33623173	G	C	0.604762	0.395238	0.00978839	0.151015	0	-2.596014	0.058172
ENSG00000165272.10	9	33447609	5884	-242444	rs12351116	9	33205165	C	T	0.915865	0.0841346	0.00979326	-0.256586	0	-2.59584	0.098845
ENSG00000165272.10	9	33447609	5884	-242473	rs12341905	9	33205136	A	G	0.915865	0.0841346	0.00981102	-0.2565	0	-2.595207	0.098836
ENSG00000165272.10	9	33447609	5884	-753129	rs12337096	9	32694480	G	T	0.979762	0.0202381	0.00983045	0.502536	0	-2.594515	0.193692
ENSG00000165272.10	9	33447609	5884	-753089	rs12337142	9	32694520	G	A	0.979762	0.0202381	0.00983077	0.502537	0	-2.594503	0.193693
ENSG00000165272.10	9	33447609	5884	175783	rs10758215	9	33623392	G	A	0.604762	0.395238	0.00986796	0.15084	0	-2.593182	0.058168
ENSG00000165272.10	9	33447609	5884	83872	rs146243894	9	33531481	T	A	0.287975	0.712025	0.00989788	-0.18689	0	-2.592122	0.072099
ENSG00000165272.10	9	33447609	5884	177473	rs10758216	9	33625082	G	C	0.604762	0.395238	0.0100596	0.150425	0	-2.586444	0.058159
ENSG00000165272.10	9	33447609	5884	181640	rs10814017	9	33629249	T	C	0.604762	0.395238	0.0101041	0.150314	0	-2.584895	0.058151
ENSG00000165272.10	9	33447609	5884	-523451	rs186035999	9	32924158	C	A	0.984185	0.0158151	0.0102105	0.531315	0	-2.581218	0.205839
ENSG00000165272.10	9	33447609	5884	187526	rs10758217	9	33635135	A	T	0.603819	0.396181	0.0103071	0.150199	0	-2.577909	0.058264
ENSG00000165272.10	9	33447609	5884	-253674	rs1702962	9	33193935	C	A	0.615476	0.384524	0.0103235	-0.152352	0	-2.57735	0.059112
ENSG00000165272.10	9	33447609	5884	166306	rs71525265	9	33613915	A	G	0.40748	0.59252	0.0103542	-0.160789	0	-2.576306	0.062411
ENSG00000165272.10	9	33447609	5884	-19615	rs62544651	9	33427994	G	A	0.797468	0.202532	0.0104196	0.165304	0	-2.57409	0.064218
ENSG00000165272.10	9	33447609	5884	78097	rs147117477	9	33525706	A	G	0.986877	0.0131234	0.0105181	0.501463	0	-2.570776	0.195063
ENSG00000165272.10	9	33447609	5884	-18700	rs10758205	9	33428909	C	T	0.575567	0.424433	0.0105235	-0.141098	0	-2.570595	0.054889
ENSG00000165272.10	9	33447609	5884	186982	rs10491618	9	33634591	T	C	0.602871	0.397129	0.0105285	0.149927	0	-2.570428	0.058328
ENSG00000165272.10	9	33447609	5884	12532	rs3860989	9	33460141	A	C	0.7	0.3	0.0108306	-0.14996	0	-2.560444	0.058568
ENSG00000165272.10	9	33447609	5884	289947	rs16935705	9	33737556	C	T	0.930175	0.0698254	0.0108494	0.246511	0	-2.559831	0.0963
ENSG00000165272.10	9	33447609	5884	197060	rs12348076	9	33644669	G	T	0.602871	0.397129	0.0108584	0.149357	0	-2.559538	0.058353
ENSG00000165272.10	9	33447609	5884	-17218	rs7870577	9	33430391	A	G	0.927381	0.072619	0.0108856	-0.260908	0	-2.558653	0.101971
ENSG00000165272.10	9	33447609	5884	140200	rs10814003	9	33587809	A	T	0.365546	0.634454	0.0111683	-0.176594	0	-2.549573	0.069264
ENSG00000165272.10	9	33447609	5884	244956	rs10814032	9	33692565	T	C	0.92394	0.0760599	0.0112134	0.25253	0	-2.548143	0.099104
ENSG00000165272.10	9	33447609	5884	-278197	rs13288380	9	33169412	A	G	0.898305	0.101695	0.0112978	0.231561	0	-2.545482	0.090969
ENSG00000165272.10	9	33447609	5884	-18287	rs10971505	9	33429322	C	T	0.572319	0.427681	0.0113772	-0.139201	0	-2.542994	0.054739
ENSG00000165272.10	9	33447609	5884	-21866	rs191931462	9	33425743	C	A	0.982014	0.0179856	0.0114342	0.455952	0	-2.541218	0.179423
ENSG00000165272.10	9	33447609	5884	869530	rs182871719	9	34317139	C	T	0.984108	0.0158924	0.0115402	0.508978	0	-2.537935	0.200548
ENSG00000165272.10	9	33447609	5884	-19632	rs62544650	9	33427977	A	C	0.797468	0.202532	0.011734	0.162452	0	-2.532003	0.064159
ENSG00000165272.10	9	33447609	5884	75873	rs4119545	9	33523482	C	G	0.789963	0.210037	0.0118743	0.170754	0	-2.527762	0.067551
ENSG00000165272.10	9	33447609	5884	-246653	rs478689	9	33200956	A	C	0.544794	0.455206	0.0119851	-0.140697	0	-2.524444	0.055734
ENSG00000165272.10	9	33447609	5884	-708183	rs16924162	9	32739426	G	A	0.986811	0.0131894	0.011991	0.587949	0	-2.524268	0.232919
ENSG00000165272.10	9	33447609	5884	126978	rs7035181	9	33574587	T	C	0.817276	0.182724	0.0123483	0.194951	0	-2.513757	0.077554
ENSG00000165272.10	9	33447609	5884	-709091	rs142188132	9	32738518	T	C	0.986811	0.0131894	0.0125222	0.585391	0	-2.508739	0.233341
ENSG00000165272.10	9	33447609	5884	-344694	rs62542149	9	33102915	G	T	0.929708	0.0702918	0.0125589	-0.258534	0	-2.507688	0.103097
ENSG00000165272.10	9	33447609	5884	328169	rs10971698	9	33775778	G	A	0.771429	0.228571	0.0125955	-0.170488	0	-2.506642	0.068014
ENSG00000165272.10	9	33447609	5884	-32748	rs76378954	9	33414861	A	G	0.986779	0.0132212	0.0129519	0.596766	0	-2.4966	0.239032
ENSG00000165272.10	9	33447609	5884	-378404	rs62542143	9	33069205	C	A	0.965278	0.0347222	0.0129922	0.30473	0	-2.49548	0.122113
ENSG00000165272.10	9	33447609	5884	-437272	rs17226825	9	33010337	C	T	0.908333	0.0916667	0.0130202	-0.229221	0	-2.494703	0.091883
ENSG00000165272.10	9	33447609	5884	326096	rs10971696	9	33773705	G	A	0.772135	0.227865	0.0131042	-0.169594	0	-2.492383	0.068045
ENSG00000165272.10	9	33447609	5884	-396856	rs10971369	9	33050753	G	T	0.908115	0.0918854	0.0131663	-0.228889	0	-2.490676	0.091898
ENSG00000165272.10	9	33447609	5884	-396852	rs10971370	9	33050757	G	A	0.908115	0.0918854	0.0131663	-0.228889	0	-2.490676	0.091898
ENSG00000165272.10	9	33447609	5884	-18474	rs10758206	9	33429135	T	C	0.578283	0.421717	0.0133829	-0.137821	0	-2.484778	0.055466
ENSG00000165272.10	9	33447609	5884	99147	rs148631466	9	33546756	G	A	0.884488	0.115512	0.0134747	0.215074	0	-2.482303	0.086643
ENSG00000165272.10	9	33447609	5884	77432	rs10813995	9	33525041	T	A	0.7575	0.2425	0.0135817	-0.155258	0	-2.479438	0.062618
ENSG00000165272.10	9	33447609	5884	-946777	rs72710678	9	32500832	C	T	0.990385	0.00961538	0.0135872	-0.611057	0	-2.479291	0.246464
ENSG00000165272.10	9	33447609	5884	-772775	rs7860278	9	32674834	C	T	0.956576	0.0434243	0.0138378	0.325312	0	-2.472661	0.131564
ENSG00000165272.10	9	33447609	5884	-762700	rs148532365	9	32684909	C	G	0.980952	0.0190476	0.0140195	0.492485	0	-2.46792	0.199555
ENSG00000165272.10	9	33447609	5884	-22224	rs4878538	9	33425385	G	A	0.516667	0.483333	0.0140279	-0.137743	0	-2.467702	0.055818
ENSG00000165272.10	9	33447609	5884	-300506	rs13283483	9	33147103	A	G	0.89759	0.10241	0.0140457	0.223697	0	-2.467241	0.090667
ENSG00000165272.10	9	33447609	5884	-772192	rs2117523	9	32675417	C	T	0.956576	0.0434243	0.014162	0.323926	0	-2.464239	0.131451
ENSG00000165272.10	9	33447609	5884	139063	rs10971587	9	33586672	C	A	0.814607	0.185393	0.0142912	-0.180195	0	-2.460931	0.073222
ENSG00000165272.10	9	33447609	5884	-17377	rs10758207	9	33430232	G	T	0.511842	0.488158	0.0145177	0.135905	0	-2.455194	0.055354
ENSG00000165272.10	9	33447609	5884	-32534	rs529692	9	33415075	T	A	0.404687	0.595313	0.0147314	0.143445	0	-2.449853	0.058552
ENSG00000165272.10	9	33447609	5884	-14099	rs11794088	9	33433510	A	G	0.822196	0.177804	0.0147398	-0.172739	0	-2.449645	0.070516
ENSG00000165272.10	9	33447609	5884	-232247	rs62544433	9	33215362	C	G	0.912833	0.0871671	0.0148206	-0.229955	0	-2.447644	0.09395
ENSG00000165272.10	9	33447609	5884	244980	rs10814033	9	33692589	G	A	0.650215	0.349785	0.014962	0.16645	0	-2.444166	0.068101
ENSG00000165272.10	9	33447609	5884	127134	rs7019199	9	33574743	G	C	0.820261	0.179739	0.0150349	0.189886	0	-2.442385	0.077746
ENSG00000165272.10	9	33447609	5884	-718266	rs2094308	9	32729343	T	G	0.0490909	0.950909	0.0151545	0.287261	0	-2.439478	0.117755
ENSG00000165272.10	9	33447609	5884	-75496	rs72707421	9	33372113	C	G	0.965054	0.0349462	0.0153651	0.339831	0	-2.43441	0.139595
ENSG00000165272.10	9	33447609	5884	-246632	rs696114	9	33200977	C	T	0.552184	0.447816	0.0155245	-0.134735	0	-2.430614	0.055433
ENSG00000165272.10	9	33447609	5884	-19618	rs148044027	9	33427991	C	T	0.930622	0.069378	0.0155259	-0.257434	0	-2.430581	0.105915
ENSG00000165272.10	9	33447609	5884	-745223	rs79072146	9	32702386	G	C	0.9821	0.0178998	0.0156383	0.499174	0	-2.427925	0.205597
ENSG00000165272.10	9	33447609	5884	181629	rs10814016	9	33629238	T	C	0.600962	0.399038	0.0157199	0.141591	0	-2.426007	0.058364
ENSG00000165272.10	9	33447609	5884	-12553	rs17253468	9	33435056	G	T	0.818408	0.181592	0.0157361	0.163495	0	-2.425628	0.067403
ENSG00000165272.10	9	33447609	5884	-257269	rs1702998	9	33190340	C	G	0.584975	0.415025	0.0157998	-0.138909	0	-2.424138	0.057302
ENSG00000165272.10	9	33447609	5884	69428	rs10971546	9	33517037	G	A	0.767677	0.232323	0.0158725	-0.154269	0	-2.422445	0.063683
ENSG00000165272.10	9	33447609	5884	180895	rs10971608	9	33628504	T	C	0.600962	0.399038	0.0159404	0.141302	0	-2.420869	0.058368
ENSG00000165272.10	9	33447609	5884	-442982	rs10971295	9	33004627	C	A	0.905502	0.0944976	0.0160301	-0.218003	0	-2.418797	0.090129
ENSG00000165272.10	9	33447609	5884	-164323	rs831274	9	33283286	G	C	0.165871	0.834129	0.0162019	-0.182421	0	-2.414857	0.075541
ENSG00000165272.10	9	33447609	5884	-6992	rs34837148	9	33440617	A	G	0.848558	0.151442	0.016247	-0.181577	0	-2.413828	0.075224
ENSG00000165272.10	9	33447609	5884	326158	rs10971697	9	33773767	G	A	0.77474	0.22526	0.0166288	-0.165099	0	-2.405223	0.068642
ENSG00000165272.10	9	33447609	5884	88238	rs116840864	9	33535847	T	C	0.949315	0.0506849	0.0166566	0.277978	0	-2.404603	0.115602
ENSG00000165272.10	9	33447609	5884	-14920	rs60811703	9	33432689	C	T	0.824582	0.175418	0.0166782	-0.170022	0	-2.404122	0.070721
ENSG00000165272.10	9	33447609	5884	-7871	rs12237858	9	33439738	C	A	0.92619	0.0738095	0.0166821	-0.244119	0	-2.404035	0.101546
ENSG00000165272.10	9	33447609	5884	90466	rs151187957	9	33538075	C	G	0.946866	0.0531335	0.0168185	0.276552	0	-2.401012	0.115181
ENSG00000165272.10	9	33447609	5884	-16097	rs4559326	9	33431512	A	G	0.818182	0.181818	0.0168422	0.161033	0	-2.400488	0.067083
ENSG00000165272.10	9	33447609	5884	-8349	rs35787382	9	33439260	C	T	0.92619	0.0738095	0.0168633	-0.243741	0	-2.400023	0.101558
ENSG00000165272.10	9	33447609	5884	-208960	rs706106	9	33238649	T	A	0.812303	0.187697	0.0170345	0.178236	0	-2.396267	0.074381
ENSG00000165272.10	9	33447609	5884	-763064	rs1854438	9	32684545	T	C	0.955774	0.044226	0.0171058	0.312325	0	-2.394713	0.130423
ENSG00000165272.10	9	33447609	5884	-762914	rs149759959	9	32684695	A	C	0.972554	0.0274463	0.0172565	0.400859	0	-2.391446	0.167622
ENSG00000165272.10	9	33447609	5884	-434776	rs78400296	9	33012833	G	A	0.913625	0.0863747	0.0173471	-0.224444	0	-2.389494	0.09393
ENSG00000165272.10	9	33447609	5884	-436198	rs181837541	9	33011411	G	A	0.921053	0.0789474	0.01758	-0.224383	0	-2.384517	0.0941
ENSG00000165272.10	9	33447609	5884	53958	rs143581334	9	33501567	T	C	0.98301	0.0169903	0.0176346	-0.482508	0	-2.383359	0.202449
ENSG00000165272.10	9	33447609	5884	-15929	rs11789083	9	33431680	G	A	0.82381	0.17619	0.0177813	-0.168107	0	-2.380262	0.070625
ENSG00000165272.10	9	33447609	5884	-422012	rs12376749	9	33025597	C	T	0.905502	0.0944976	0.0177836	-0.216461	0	-2.380214	0.090942
ENSG00000165272.10	9	33447609	5884	-491380	rs10758175	9	32956229	C	T	0.10468	0.89532	0.0178074	0.209419	0	-2.379714	0.088002
ENSG00000165272.10	9	33447609	5884	-17867	rs62546515	9	33429742	C	T	0.818069	0.181931	0.0178127	0.15978	0	-2.379602	0.067146
ENSG00000165272.10	9	33447609	5884	-755410	rs9792683	9	32692199	C	A	0.0429975	0.957002	0.0178672	-0.305911	0	-2.378459	0.128617
ENSG00000165272.10	9	33447609	5884	311065	rs10971686	9	33758674	G	A	0.838798	0.161202	0.0179697	-0.176386	0	-2.376318	0.074227
ENSG00000165272.10	9	33447609	5884	-105334	rs9776553	9	33342275	C	T	0.885475	0.114525	0.0179733	-0.205136	0	-2.376243	0.086328
ENSG00000165272.10	9	33447609	5884	-314821	rs34813509	9	33132788	G	A	0.899038	0.100962	0.0179976	0.215472	0	-2.375737	0.090697
ENSG00000165272.10	9	33447609	5884	77075	rs3843933	9	33524684	G	A	0.199507	0.800493	0.0179987	-0.161895	0	-2.375714	0.068146
ENSG00000165272.10	9	33447609	5884	-761089	rs188205211	9	32686520	G	A	0.955774	0.044226	0.0180096	0.309129	0	-2.375487	0.130133
ENSG00000165272.10	9	33447609	5884	-316018	rs56954854	9	33131591	T	A	0.899038	0.100962	0.018183	0.215187	0	-2.371896	0.090724
ENSG00000165272.10	9	33447609	5884	77116	rs3843934	9	33524725	G	T	0.2	0.8	0.0182478	-0.1616	0	-2.370562	0.068169
ENSG00000165272.10	9	33447609	5884	-23395	rs10971499	9	33424214	T	A	0.876963	0.123037	0.0183211	-0.203039	0	-2.369058	0.085705
ENSG00000165272.10	9	33447609	5884	28659	rs111914614	9	33476268	T	A	0.909686	0.0903141	0.0183649	0.229055	0	-2.368161	0.096723
ENSG00000165272.10	9	33447609	5884	72262	rs10117975	9	33519871	T	C	0.758065	0.241935	0.0185731	-0.148782	0	-2.363926	0.062939
ENSG00000165272.10	9	33447609	5884	-325013	rs117778489	9	33122596	C	T	0.978261	0.0217391	0.0185814	-0.364362	0	-2.363758	0.154145
ENSG00000165272.10	9	33447609	5884	-436899	rs117072400	9	33010710	C	T	0.920538	0.0794621	0.0189321	-0.228471	0	-2.35672	0.096944
ENSG00000165272.10	9	33447609	5884	132787	rs10971577	9	33580396	G	A	0.721875	0.278125	0.0190169	-0.159085	0	-2.355035	0.067551
ENSG00000165272.10	9	33447609	5884	-269781	rs62544390	9	33177828	G	A	0.95679	0.0432099	0.0190632	-0.304422	0	-2.354118	0.129315
ENSG00000165272.10	9	33447609	5884	977886	rs11792765	9	34425495	T	C	0.843066	0.156934	0.0194764	-0.179466	0	-2.34602	0.076498
ENSG00000165272.10	9	33447609	5884	-254669	rs1702956	9	33192940	G	A	0.555952	0.444048	0.0195405	-0.131409	0	-2.344778	0.056043
ENSG00000165272.10	9	33447609	5884	-36164	rs111879510	9	33411445	C	T	0.986779	0.0132212	0.0197285	0.545669	0	-2.341153	0.233077
ENSG00000165272.10	9	33447609	5884	-939023	rs582509	9	32508586	C	G	0.530266	0.469734	0.019736	-0.127068	0	-2.341009	0.054279
ENSG00000165272.10	9	33447609	5884	-62182	rs148784515	9	33385427	C	G	0.959155	0.0408451	0.0202428	0.28976	0	-2.331391	0.124286
ENSG00000165272.10	9	33447609	5884	-380113	rs10971381	9	33067496	T	C	0.920538	0.0794621	0.0203884	-0.223183	0	-2.328666	0.095842
ENSG00000165272.10	9	33447609	5884	-36938	rs75559124	9	33410671	C	T	0.986779	0.0132212	0.020545	0.540848	0	-2.325755	0.232547
ENSG00000165272.10	9	33447609	5884	-556624	rs62542044	9	32890985	C	T	0.954988	0.0450122	0.0207221	-0.293672	0	-2.322486	0.126447
ENSG00000165272.10	9	33447609	5884	-37128	rs113076930	9	33410481	T	C	0.986779	0.0132212	0.0207552	0.539637	0	-2.321878	0.232414
ENSG00000165272.10	9	33447609	5884	267634	rs12379456	9	33715243	C	G	0.961905	0.0380952	0.0207652	0.3233	0	-2.321694	0.139252
ENSG00000165272.10	9	33447609	5884	272626	rs144777654	9	33720235	G	C	0.961905	0.0380952	0.0208014	0.323186	0	-2.32103	0.139242
ENSG00000165272.10	9	33447609	5884	197241	rs76345883	9	33644850	G	C	0.731834	0.268166	0.0208339	0.147319	0	-2.320435	0.063488
ENSG00000165272.10	9	33447609	5884	-436933	rs141547539	9	33010676	C	T	0.914458	0.0855422	0.0209064	-0.22163	0	-2.31911	0.095567
ENSG00000165272.10	9	33447609	5884	121078	rs7032174	9	33568687	T	A	0.88	0.12	0.020987	0.19758	0	-2.317642	0.08525
ENSG00000165272.10	9	33447609	5884	126765	rs10813998	9	33574374	T	G	0.705776	0.294224	0.0211731	0.156588	0	-2.314271	0.067662
ENSG00000165272.10	9	33447609	5884	-15232	rs79156490	9	33432377	G	A	0.822196	0.177804	0.021211	-0.163391	0	-2.313587	0.070622
ENSG00000165272.10	9	33447609	5884	578367	rs113876479	9	34025976	T	C	0.98895	0.0110497	0.0212909	0.480047	0	-2.31215	0.207619
ENSG00000165272.10	9	33447609	5884	304408	rs72711732	9	33752017	G	A	0.961905	0.0380952	0.0216441	0.320258	0	-2.305852	0.138889
ENSG00000165272.10	9	33447609	5884	-460586	rs11794608	9	32987023	C	A	0.905728	0.0942721	0.0217679	-0.210136	0	-2.303666	0.091218
ENSG00000165272.10	9	33447609	5884	35203	rs12352432	9	33482812	G	A	0.791768	0.208232	0.0217703	-0.158783	0	-2.303624	0.068927
ENSG00000165272.10	9	33447609	5884	-34236	rs10125188	9	33413373	T	C	0.756831	0.243169	0.0218748	-0.148577	0	-2.301787	0.064549
ENSG00000165272.10	9	33447609	5884	385778	rs116846949	9	33833387	G	A	0.986842	0.0131579	0.0219637	-0.552767	0	-2.300231	0.240309
ENSG00000165272.10	9	33447609	5884	172337	rs10814013	9	33619946	C	T	0.526515	0.473485	0.0220857	0.12906	0	-2.298104	0.056159
ENSG00000165272.10	9	33447609	5884	223568	rs7341823	9	33671177	C	T	0.680662	0.319338	0.0221583	-0.139119	0	-2.296843	0.06057
ENSG00000165272.10	9	33447609	5884	-349553	rs12554727	9	33098056	C	T	0.95974	0.0402597	0.0222956	0.302464	0	-2.294468	0.131823
ENSG00000165272.10	9	33447609	5884	127119	rs7018898	9	33574728	A	G	0.825163	0.174837	0.0224195	0.179421	0	-2.292336	0.07827
ENSG00000165272.10	9	33447609	5884	-8550	rs35820349	9	33439059	G	A	0.824051	0.175949	0.0224717	0.156738	0	-2.291441	0.068402
ENSG00000165272.10	9	33447609	5884	928290	rs80080803	9	34375899	A	C	0.832933	0.167067	0.0225384	-0.1741	0	-2.2903	0.076016
ENSG00000165272.10	9	33447609	5884	-18961	rs7870921	9	33428648	T	C	0.810474	0.189526	0.0231733	0.150804	0	-2.279582	0.066154
ENSG00000165272.10	9	33447609	5884	-327398	rs34919692	9	33120211	A	G	0.884337	0.115663	0.0232621	0.194347	0	-2.278103	0.085311
ENSG00000165272.10	9	33447609	5884	-19004	rs7855447	9	33428605	C	T	0.810945	0.189055	0.023385	0.150472	0	-2.276065	0.066111
ENSG00000165272.10	9	33447609	5884	-607806	rs7859183	9	32839803	G	A	0.921836	0.0781638	0.0234614	0.223832	0	-2.274803	0.098396
ENSG00000165272.10	9	33447609	5884	308834	rs10971684	9	33756443	A	G	0.963007	0.0369928	0.0237279	0.318184	0	-2.270427	0.140143
ENSG00000165272.10	9	33447609	5884	249344	rs10814034	9	33696953	C	T	0.761084	0.238916	0.023971	0.151344	0	-2.266473	0.066775
ENSG00000165272.10	9	33447609	5884	-412310	rs10971354	9	33035299	G	A	0.905728	0.0942721	0.0239771	-0.206851	0	-2.266374	0.09127
ENSG00000165272.10	9	33447609	5884	-457328	rs10971275	9	32990281	C	T	0.905952	0.0940476	0.0239864	-0.206801	0	-2.266224	0.091254
ENSG00000165272.10	9	33447609	5884	-486197	rs140714430	9	32961412	C	T	0.905952	0.0940476	0.0240071	-0.206776	0	-2.265889	0.091256
ENSG00000165272.10	9	33447609	5884	-428960	rs10971331	9	33018649	A	G	0.905952	0.0940476	0.024081	-0.206823	0	-2.264695	0.091325
ENSG00000165272.10	9	33447609	5884	-10000	rs62546516	9	33437609	G	A	0.824051	0.175949	0.024083	0.155807	0	-2.264663	0.068799
ENSG00000165272.10	9	33447609	5884	-436718	rs142400849	9	33010891	A	G	0.905952	0.0940476	0.0241747	-0.206495	0	-2.263186	0.091241
ENSG00000165272.10	9	33447609	5884	-377479	rs10971384	9	33070130	A	T	0.905952	0.0940476	0.0242022	-0.206447	0	-2.262744	0.091237
ENSG00000165272.10	9	33447609	5884	-410163	rs10971357	9	33037446	A	G	0.905952	0.0940476	0.0242114	-0.206429	0	-2.262597	0.091235
ENSG00000165272.10	9	33447609	5884	-426710	rs4472603	9	33020899	G	A	0.905952	0.0940476	0.0242126	-0.206448	0	-2.262577	0.091245
ENSG00000165272.10	9	33447609	5884	-429795	rs10971328	9	33017814	T	C	0.905952	0.0940476	0.0242166	-0.206429	0	-2.262513	0.091239
ENSG00000165272.10	9	33447609	5884	-429811	rs10971327	9	33017798	G	T	0.905952	0.0940476	0.0242167	-0.206429	0	-2.262512	0.091239
ENSG00000165272.10	9	33447609	5884	-429847	rs10971326	9	33017762	T	C	0.905952	0.0940476	0.0242168	-0.206429	0	-2.26251	0.091239
ENSG00000165272.10	9	33447609	5884	-430498	rs12375607	9	33017111	C	T	0.905952	0.0940476	0.0242193	-0.206424	0	-2.26247	0.091238
ENSG00000165272.10	9	33447609	5884	-397267	rs10971367	9	33050342	A	G	0.905952	0.0940476	0.0242195	-0.206417	0	-2.262467	0.091235
ENSG00000165272.10	9	33447609	5884	-399329	rs10971364	9	33048280	A	C	0.905952	0.0940476	0.0242199	-0.206416	0	-2.26246	0.091235
ENSG00000165272.10	9	33447609	5884	-430920	rs10971324	9	33016689	T	A	0.905952	0.0940476	0.0242208	-0.206421	0	-2.262446	0.091238
ENSG00000165272.10	9	33447609	5884	-393489	rs75608945	9	33054120	G	T	0.905952	0.0940476	0.0242216	-0.206414	0	-2.262433	0.091235
ENSG00000165272.10	9	33447609	5884	-394065	rs79226160	9	33053544	G	T	0.905952	0.0940476	0.0242217	-0.206414	0	-2.262431	0.091235
ENSG00000165272.10	9	33447609	5884	-393335	rs1129912	9	33054274	T	C	0.905952	0.0940476	0.0242217	-0.206414	0	-2.262431	0.091235
ENSG00000165272.10	9	33447609	5884	-392887	rs17227872	9	33054722	A	G	0.905952	0.0940476	0.0242217	-0.206414	0	-2.262431	0.091235
ENSG00000165272.10	9	33447609	5884	-391893	rs10971371	9	33055716	G	C	0.905952	0.0940476	0.0242217	-0.206414	0	-2.262431	0.091235
ENSG00000165272.10	9	33447609	5884	-391155	rs11793838	9	33056454	A	G	0.905952	0.0940476	0.0242225	-0.206413	0	-2.262419	0.091236
ENSG00000165272.10	9	33447609	5884	-431559	rs10971323	9	33016050	T	A	0.905952	0.0940476	0.0242231	-0.206416	0	-2.262409	0.091237
ENSG00000165272.10	9	33447609	5884	-431763	rs11794675	9	33015846	C	T	0.905952	0.0940476	0.0242235	-0.206415	0	-2.262403	0.091237
ENSG00000165272.10	9	33447609	5884	-432091	rs1961659	9	33015518	T	C	0.905952	0.0940476	0.0242243	-0.206414	0	-2.26239	0.091237
ENSG00000165272.10	9	33447609	5884	-432108	rs1807761	9	33015501	C	T	0.905952	0.0940476	0.0242245	-0.206413	0	-2.262386	0.091237
ENSG00000165272.10	9	33447609	5884	-432305	rs10971322	9	33015304	A	G	0.905952	0.0940476	0.0242248	-0.206413	0	-2.262382	0.091237
ENSG00000165272.10	9	33447609	5884	-432315	rs10971321	9	33015294	C	T	0.905952	0.0940476	0.0242249	-0.206413	0	-2.26238	0.091237
ENSG00000165272.10	9	33447609	5884	-432556	rs10971320	9	33015053	C	A	0.905952	0.0940476	0.0242254	-0.206412	0	-2.262372	0.091237
ENSG00000165272.10	9	33447609	5884	-432595	rs10971319	9	33015014	G	A	0.905952	0.0940476	0.0242255	-0.206411	0	-2.26237	0.091237
ENSG00000165272.10	9	33447609	5884	-432924	rs17324756	9	33014685	T	C	0.905952	0.0940476	0.0242261	-0.20641	0	-2.262361	0.091237
ENSG00000165272.10	9	33447609	5884	-433045	rs78332160	9	33014564	G	A	0.905952	0.0940476	0.0242264	-0.20641	0	-2.262356	0.091237
ENSG00000165272.10	9	33447609	5884	-433031	rs17324735	9	33014578	T	C	0.905952	0.0940476	0.0242264	-0.20641	0	-2.262356	0.091237
ENSG00000165272.10	9	33447609	5884	-390235	rs10971373	9	33057374	A	G	0.905952	0.0940476	0.0242265	-0.206407	0	-2.262354	0.091235
ENSG00000165272.10	9	33447609	5884	-433213	rs10971318	9	33014396	T	C	0.905952	0.0940476	0.0242267	-0.206409	0	-2.262351	0.091236
ENSG00000165272.10	9	33447609	5884	-433662	rs10971315	9	33013947	A	C	0.905952	0.0940476	0.0242278	-0.206407	0	-2.262334	0.091236
ENSG00000165272.10	9	33447609	5884	-433804	rs10971313	9	33013805	A	C	0.905952	0.0940476	0.0242281	-0.206406	0	-2.262329	0.091236
ENSG00000165272.10	9	33447609	5884	-433977	rs145366219	9	33013632	A	G	0.905952	0.0940476	0.0242284	-0.206406	0	-2.262324	0.091236
ENSG00000165272.10	9	33447609	5884	-434148	rs17226951	9	33013461	T	G	0.905952	0.0940476	0.0242288	-0.206405	0	-2.262318	0.091236
ENSG00000165272.10	9	33447609	5884	-434431	rs77443661	9	33013178	T	C	0.905952	0.0940476	0.0242293	-0.206404	0	-2.262309	0.091236
ENSG00000165272.10	9	33447609	5884	-434471	rs17324630	9	33013138	T	C	0.905952	0.0940476	0.0242294	-0.206404	0	-2.262308	0.091236
ENSG00000165272.10	9	33447609	5884	-434442	rs10971311	9	33013167	G	A	0.905952	0.0940476	0.0242294	-0.206404	0	-2.262308	0.091236
ENSG00000165272.10	9	33447609	5884	-434747	rs74907412	9	33012862	C	T	0.905952	0.0940476	0.0242297	-0.206396	0	-2.262303	0.091233
ENSG00000165272.10	9	33447609	5884	-435084	rs12379231	9	33012525	G	T	0.905952	0.0940476	0.0242306	-0.206401	0	-2.262289	0.091235
ENSG00000165272.10	9	33447609	5884	-435205	rs12379199	9	33012404	C	G	0.905952	0.0940476	0.0242309	-0.206401	0	-2.262284	0.091236
ENSG00000165272.10	9	33447609	5884	-469756	rs10971258	9	32977853	G	T	0.905952	0.0940476	0.0242316	-0.206398	0	-2.262273	0.091235
ENSG00000165272.10	9	33447609	5884	-435612	rs11792454	9	33011997	C	T	0.905952	0.0940476	0.0242317	-0.206399	0	-2.262271	0.091235
ENSG00000165272.10	9	33447609	5884	-435806	rs76316357	9	33011803	G	C	0.905952	0.0940476	0.0242321	-0.206398	0	-2.262265	0.091235
ENSG00000165272.10	9	33447609	5884	-435885	rs17226860	9	33011724	G	A	0.905952	0.0940476	0.0242322	-0.206398	0	-2.262263	0.091235
ENSG00000165272.10	9	33447609	5884	-436046	rs143188562	9	33011563	A	G	0.905952	0.0940476	0.0242326	-0.206397	0	-2.262257	0.091235
ENSG00000165272.10	9	33447609	5884	-436347	rs117794870	9	33011262	G	A	0.905952	0.0940476	0.0242331	-0.206396	0	-2.262249	0.091235
ENSG00000165272.10	9	33447609	5884	-411586	rs10971355	9	33036023	T	C	0.905952	0.0940476	0.0242339	-0.206394	0	-2.262236	0.091235
ENSG00000165272.10	9	33447609	5884	-410898	rs10813925	9	33036711	A	G	0.905952	0.0940476	0.0242339	-0.206394	0	-2.262236	0.091235
ENSG00000165272.10	9	33447609	5884	-410892	rs10813926	9	33036717	C	G	0.905952	0.0940476	0.0242339	-0.206394	0	-2.262236	0.091235
ENSG00000165272.10	9	33447609	5884	-413129	rs10971352	9	33034480	T	C	0.905952	0.0940476	0.024234	-0.206394	0	-2.262234	0.091235
ENSG00000165272.10	9	33447609	5884	-415293	rs10971350	9	33032316	A	C	0.905952	0.0940476	0.0242342	-0.206394	0	-2.262231	0.091235
ENSG00000165272.10	9	33447609	5884	-416724	rs10971345	9	33030885	A	G	0.905952	0.0940476	0.0242343	-0.206393	0	-2.262229	0.091234
ENSG00000165272.10	9	33447609	5884	-416526	rs10971346	9	33031083	G	T	0.905952	0.0940476	0.0242343	-0.206393	0	-2.262229	0.091234
ENSG00000165272.10	9	33447609	5884	-416440	rs10971348	9	33031169	A	C	0.905952	0.0940476	0.0242343	-0.206393	0	-2.262229	0.091234
ENSG00000165272.10	9	33447609	5884	-417522	rs10971343	9	33030087	T	C	0.905952	0.0940476	0.0242344	-0.206393	0	-2.262228	0.091234
ENSG00000165272.10	9	33447609	5884	-417443	rs10971344	9	33030166	A	G	0.905952	0.0940476	0.0242344	-0.206393	0	-2.262228	0.091234
ENSG00000165272.10	9	33447609	5884	-419072	rs12380574	9	33028537	A	G	0.905952	0.0940476	0.0242345	-0.206393	0	-2.262226	0.091234
ENSG00000165272.10	9	33447609	5884	-418632	rs12377889	9	33028977	C	T	0.905952	0.0940476	0.0242345	-0.206393	0	-2.262226	0.091234
ENSG00000165272.10	9	33447609	5884	-428115	rs10971336	9	33019494	G	A	0.905952	0.0940476	0.0242346	-0.206387	0	-2.262224	0.091232
ENSG00000165272.10	9	33447609	5884	-427543	rs1556252	9	33020066	C	T	0.905952	0.0940476	0.0242346	-0.206387	0	-2.262224	0.091232
ENSG00000165272.10	9	33447609	5884	-419754	rs118065940	9	33027855	C	A	0.905952	0.0940476	0.0242346	-0.206393	0	-2.262224	0.091235
ENSG00000165272.10	9	33447609	5884	-456881	rs10971276	9	32990728	T	C	0.905952	0.0940476	0.0242347	-0.206393	0	-2.262223	0.091235
ENSG00000165272.10	9	33447609	5884	-456777	rs10971277	9	32990832	T	C	0.905952	0.0940476	0.0242347	-0.206393	0	-2.262223	0.091235
ENSG00000165272.10	9	33447609	5884	-455853	rs10813917	9	32991756	T	C	0.905952	0.0940476	0.0242347	-0.206393	0	-2.262223	0.091235
ENSG00000165272.10	9	33447609	5884	-455415	rs17226410	9	32992194	A	G	0.905952	0.0940476	0.0242347	-0.206393	0	-2.262223	0.091235
ENSG00000165272.10	9	33447609	5884	-454946	rs10971280	9	32992663	T	G	0.905952	0.0940476	0.0242347	-0.206393	0	-2.262223	0.091235
ENSG00000165272.10	9	33447609	5884	-453585	rs12378260	9	32994024	A	G	0.905952	0.0940476	0.0242347	-0.206393	0	-2.262223	0.091235
ENSG00000165272.10	9	33447609	5884	-452925	rs12377076	9	32994684	T	C	0.905952	0.0940476	0.0242347	-0.206393	0	-2.262223	0.091235
ENSG00000165272.10	9	33447609	5884	-419834	rs141404572	9	33027775	G	A	0.905952	0.0940476	0.0242347	-0.206393	0	-2.262223	0.091235
ENSG00000165272.10	9	33447609	5884	-457399	rs10971273	9	32990210	C	T	0.905952	0.0940476	0.0242348	-0.206393	0	-2.262221	0.091235
ENSG00000165272.10	9	33447609	5884	-450917	rs10971281	9	32996692	T	C	0.905952	0.0940476	0.0242348	-0.206393	0	-2.262221	0.091235
ENSG00000165272.10	9	33447609	5884	-439553	rs10971306	9	33008056	G	A	0.905952	0.0940476	0.0242348	-0.20638	0	-2.262221	0.091229
ENSG00000165272.10	9	33447609	5884	-439193	rs78774218	9	33008416	T	A	0.905952	0.0940476	0.0242348	-0.206393	0	-2.262221	0.091235
ENSG00000165272.10	9	33447609	5884	-438983	rs138348566	9	33008626	T	G	0.905952	0.0940476	0.0242348	-0.206393	0	-2.262221	0.091235
ENSG00000165272.10	9	33447609	5884	-437914	rs74358362	9	33009695	T	C	0.905952	0.0940476	0.0242348	-0.206393	0	-2.262221	0.091235
ENSG00000165272.10	9	33447609	5884	-437832	rs74919516	9	33009777	T	C	0.905952	0.0940476	0.0242348	-0.206393	0	-2.262221	0.091235
ENSG00000165272.10	9	33447609	5884	-437730	rs78317521	9	33009879	A	G	0.905952	0.0940476	0.0242348	-0.206393	0	-2.262221	0.091235
ENSG00000165272.10	9	33447609	5884	-437383	rs17226811	9	33010226	C	G	0.905952	0.0940476	0.0242348	-0.206393	0	-2.262221	0.091235
ENSG00000165272.10	9	33447609	5884	-427987	rs10971337	9	33019622	C	A	0.905952	0.0940476	0.0242348	-0.206393	0	-2.262221	0.091235
ENSG00000165272.10	9	33447609	5884	-427817	rs11792940	9	33019792	A	G	0.905952	0.0940476	0.0242348	-0.206393	0	-2.262221	0.091235
ENSG00000165272.10	9	33447609	5884	-427505	rs1556251	9	33020104	G	A	0.905952	0.0940476	0.0242348	-0.206393	0	-2.262221	0.091235
ENSG00000165272.10	9	33447609	5884	-427457	rs1556250	9	33020152	T	C	0.905952	0.0940476	0.0242348	-0.206393	0	-2.262221	0.091235
ENSG00000165272.10	9	33447609	5884	-427388	rs1556249	9	33020221	C	T	0.905952	0.0940476	0.0242348	-0.206393	0	-2.262221	0.091235
ENSG00000165272.10	9	33447609	5884	-427324	rs4300084	9	33020285	G	C	0.905952	0.0940476	0.0242348	-0.206393	0	-2.262221	0.091235
ENSG00000165272.10	9	33447609	5884	-427251	rs4338193	9	33020358	T	C	0.905952	0.0940476	0.0242348	-0.206393	0	-2.262221	0.091235
ENSG00000165272.10	9	33447609	5884	-427249	rs4418417	9	33020360	A	G	0.905952	0.0940476	0.0242348	-0.206393	0	-2.262221	0.091235
ENSG00000165272.10	9	33447609	5884	-427210	rs10971338	9	33020399	G	A	0.905952	0.0940476	0.0242348	-0.206393	0	-2.262221	0.091235
ENSG00000165272.10	9	33447609	5884	-426797	rs4358883	9	33020812	T	C	0.905952	0.0940476	0.0242348	-0.206393	0	-2.262221	0.091235
ENSG00000165272.10	9	33447609	5884	-426025	rs75524475	9	33021584	A	G	0.905952	0.0940476	0.0242348	-0.206393	0	-2.262221	0.091235
ENSG00000165272.10	9	33447609	5884	-425664	rs78093252	9	33021945	A	C	0.905952	0.0940476	0.0242348	-0.206393	0	-2.262221	0.091235
ENSG00000165272.10	9	33447609	5884	-421567	rs1888291	9	33026042	A	G	0.905952	0.0940476	0.0242348	-0.206393	0	-2.262221	0.091235
ENSG00000165272.10	9	33447609	5884	-465684	rs10971264	9	32981925	T	C	0.905952	0.0940476	0.0242349	-0.206392	0	-2.26222	0.091234
ENSG00000165272.10	9	33447609	5884	-460314	rs10971270	9	32987295	T	C	0.905952	0.0940476	0.0242349	-0.206392	0	-2.26222	0.091234
ENSG00000165272.10	9	33447609	5884	-459424	rs17226291	9	32988185	C	T	0.905952	0.0940476	0.0242349	-0.206392	0	-2.26222	0.091234
ENSG00000165272.10	9	33447609	5884	-459154	rs10971271	9	32988455	G	A	0.905952	0.0940476	0.0242349	-0.206392	0	-2.26222	0.091234
ENSG00000165272.10	9	33447609	5884	-458605	rs17324043	9	32989004	T	C	0.905952	0.0940476	0.0242349	-0.206393	0	-2.26222	0.091235
ENSG00000165272.10	9	33447609	5884	-450232	rs10813919	9	32997377	G	A	0.905952	0.0940476	0.024235	-0.206392	0	-2.262218	0.091234
ENSG00000165272.10	9	33447609	5884	-439164	rs117159832	9	33008445	C	G	0.905952	0.0940476	0.024235	-0.206392	0	-2.262218	0.091234
ENSG00000165272.10	9	33447609	5884	-468070	rs10971260	9	32979539	G	A	0.905952	0.0940476	0.0242351	-0.206392	0	-2.262216	0.091234
ENSG00000165272.10	9	33447609	5884	-467740	rs10971262	9	32979869	A	G	0.905952	0.0940476	0.0242351	-0.206392	0	-2.262216	0.091234
ENSG00000165272.10	9	33447609	5884	-467625	rs10971263	9	32979984	A	G	0.905952	0.0940476	0.0242351	-0.206392	0	-2.262216	0.091234
ENSG00000165272.10	9	33447609	5884	-448522	rs10971283	9	32999087	C	T	0.905952	0.0940476	0.0242351	-0.206392	0	-2.262216	0.091234
ENSG00000165272.10	9	33447609	5884	-428251	rs10971334	9	33019358	G	A	0.905952	0.0940476	0.0242351	-0.206392	0	-2.262216	0.091234
ENSG00000165272.10	9	33447609	5884	-475956	rs11788731	9	32971653	C	T	0.905952	0.0940476	0.0242353	-0.206392	0	-2.262213	0.091235
ENSG00000165272.10	9	33447609	5884	-453726	rs12380732	9	32993883	C	T	0.905952	0.0940476	0.0242359	-0.206392	0	-2.262204	0.091235
ENSG00000165272.10	9	33447609	5884	-462336	rs10971266	9	32985273	A	G	0.905952	0.0940476	0.024236	-0.206395	0	-2.262202	0.091236
ENSG00000165272.10	9	33447609	5884	-461963	rs10813914	9	32985646	A	C	0.905952	0.0940476	0.0242363	-0.206395	0	-2.262197	0.091237
ENSG00000165272.10	9	33447609	5884	-461670	rs10971267	9	32985939	T	G	0.905952	0.0940476	0.0242364	-0.206396	0	-2.262196	0.091237
ENSG00000165272.10	9	33447609	5884	-439642	rs10971305	9	33007967	A	G	0.905952	0.0940476	0.0242364	-0.20639	0	-2.262196	0.091234
ENSG00000165272.10	9	33447609	5884	-478305	rs10813911	9	32969304	C	T	0.905952	0.0940476	0.0242369	-0.20639	0	-2.262188	0.091235
ENSG00000165272.10	9	33447609	5884	-439682	rs78204777	9	33007927	T	A	0.905952	0.0940476	0.024237	-0.206389	0	-2.262186	0.091234
ENSG00000165272.10	9	33447609	5884	-428769	rs10971332	9	33018840	G	C	0.905952	0.0940476	0.024237	-0.20639	0	-2.262186	0.091235
ENSG00000165272.10	9	33447609	5884	-439762	rs79661897	9	33007847	C	T	0.905952	0.0940476	0.0242384	-0.206387	0	-2.262164	0.091234
ENSG00000165272.10	9	33447609	5884	-479978	rs76149248	9	32967631	A	G	0.905952	0.0940476	0.0242396	-0.206386	0	-2.262144	0.091235
ENSG00000165272.10	9	33447609	5884	-422968	rs17325001	9	33024641	C	G	0.905952	0.0940476	0.0242414	-0.206384	0	-2.262115	0.091235
ENSG00000165272.10	9	33447609	5884	-482120	rs138644441	9	32965489	T	A	0.905952	0.0940476	0.0242429	-0.206382	0	-2.262091	0.091235
ENSG00000165272.10	9	33447609	5884	-440163	rs10971303	9	33007446	A	G	0.905952	0.0940476	0.024245	-0.206378	0	-2.262058	0.091235
ENSG00000165272.10	9	33447609	5884	-440190	rs10971302	9	33007419	G	A	0.905952	0.0940476	0.0242455	-0.206377	0	-2.26205	0.091235
ENSG00000165272.10	9	33447609	5884	-440350	rs10971301	9	33007259	G	C	0.905952	0.0940476	0.0242481	-0.206373	0	-2.262008	0.091234
ENSG00000165272.10	9	33447609	5884	-440403	rs10971300	9	33007206	C	G	0.905952	0.0940476	0.0242489	-0.206372	0	-2.261995	0.091235
ENSG00000165272.10	9	33447609	5884	-440615	rs150200570	9	33006994	T	C	0.905952	0.0940476	0.0242521	-0.206367	0	-2.261944	0.091234
ENSG00000165272.10	9	33447609	5884	-440814	rs12378234	9	33006795	G	A	0.905952	0.0940476	0.0242526	-0.206367	0	-2.261936	0.091235
ENSG00000165272.10	9	33447609	5884	-440935	rs12379642	9	33006674	T	C	0.905952	0.0940476	0.0242568	-0.20636	0	-2.261869	0.091234
ENSG00000165272.10	9	33447609	5884	-441330	rs12379598	9	33006279	T	A	0.905952	0.0940476	0.0242627	-0.206352	0	-2.261774	0.091235
ENSG00000165272.10	9	33447609	5884	-488472	rs10813907	9	32959137	G	A	0.905952	0.0940476	0.0242647	-0.206358	0	-2.261742	0.091239
ENSG00000165272.10	9	33447609	5884	-425443	rs10971340	9	33022166	C	T	0.905952	0.0940476	0.0242658	-0.206361	0	-2.261724	0.091241
ENSG00000165272.10	9	33447609	5884	-441844	rs10971298	9	33005765	G	C	0.905952	0.0940476	0.0242703	-0.206341	0	-2.261652	0.091235
ENSG00000165272.10	9	33447609	5884	-442360	rs10971297	9	33005249	G	T	0.905952	0.0940476	0.0242779	-0.206329	0	-2.26153	0.091234
ENSG00000165272.10	9	33447609	5884	-442667	rs75217943	9	33004942	G	T	0.905952	0.0940476	0.0242825	-0.206323	0	-2.261457	0.091235
ENSG00000165272.10	9	33447609	5884	-442754	rs142941697	9	33004855	A	G	0.905952	0.0940476	0.0242838	-0.206321	0	-2.261436	0.091235
ENSG00000165272.10	9	33447609	5884	-442917	rs10971296	9	33004692	G	A	0.905952	0.0940476	0.0242862	-0.206317	0	-2.261398	0.091234
ENSG00000165272.10	9	33447609	5884	-443114	rs10971294	9	33004495	C	T	0.905952	0.0940476	0.0242892	-0.206313	0	-2.26135	0.091234
ENSG00000165272.10	9	33447609	5884	-443212	rs10971293	9	33004397	C	T	0.905952	0.0940476	0.0242906	-0.206311	0	-2.261327	0.091234
ENSG00000165272.10	9	33447609	5884	-443404	rs10971292	9	33004205	G	A	0.905952	0.0940476	0.0242935	-0.206307	0	-2.261281	0.091235
ENSG00000165272.10	9	33447609	5884	-443939	rs10971291	9	33003670	C	T	0.905952	0.0940476	0.0243015	-0.206295	0	-2.261153	0.091234
ENSG00000165272.10	9	33447609	5884	-444054	rs10971290	9	33003555	G	A	0.905952	0.0940476	0.0243032	-0.206292	0	-2.261125	0.091234
ENSG00000165272.10	9	33447609	5884	-444307	rs17324462	9	33003302	T	C	0.905952	0.0940476	0.024307	-0.206287	0	-2.261065	0.091234
ENSG00000165272.10	9	33447609	5884	-444590	rs77969975	9	33003019	A	G	0.905952	0.0940476	0.0243112	-0.206281	0	-2.260997	0.091235
ENSG00000165272.10	9	33447609	5884	-444695	rs74685942	9	33002914	A	T	0.905952	0.0940476	0.0243128	-0.206278	0	-2.260972	0.091234
ENSG00000165272.10	9	33447609	5884	-317123	rs13298273	9	33130486	G	A	0.901937	0.098063	0.0243191	0.207143	0	-2.260871	0.091621
ENSG00000165272.10	9	33447609	5884	-445273	rs10971287	9	33002336	G	C	0.905952	0.0940476	0.0243214	-0.206266	0	-2.260834	0.091234
ENSG00000165272.10	9	33447609	5884	-445553	rs10813921	9	33002056	C	G	0.905952	0.0940476	0.0243256	-0.20626	0	-2.260767	0.091235
ENSG00000165272.10	9	33447609	5884	-445870	rs11788730	9	33001739	C	T	0.905952	0.0940476	0.0243303	-0.206253	0	-2.260692	0.091234
ENSG00000165272.10	9	33447609	5884	-445896	rs17226699	9	33001713	C	G	0.905952	0.0940476	0.0243307	-0.206252	0	-2.260686	0.091234
ENSG00000165272.10	9	33447609	5884	-445944	rs79649832	9	33001665	G	A	0.905952	0.0940476	0.0243314	-0.206251	0	-2.260674	0.091234
ENSG00000165272.10	9	33447609	5884	-447020	rs140230717	9	33000589	T	C	0.905952	0.0940476	0.0243475	-0.206228	0	-2.260417	0.091234
ENSG00000165272.10	9	33447609	5884	-447159	rs140576083	9	33000450	C	G	0.905952	0.0940476	0.0243495	-0.206225	0	-2.260385	0.091234
ENSG00000165272.10	9	33447609	5884	263625	rs10971650	9	33711234	C	G	0.668675	0.331325	0.0243637	-0.134033	0	-2.260158	0.059302
ENSG00000165272.10	9	33447609	5884	-444132	rs10971289	9	33003477	A	G	0.905952	0.0940476	0.024411	-0.206245	0	-2.259404	0.091283
ENSG00000165272.10	9	33447609	5884	-493931	rs10813905	9	32953678	G	A	0.905952	0.0940476	0.0244252	-0.20618	0	-2.259178	0.091263
ENSG00000165272.10	9	33447609	5884	-493987	rs10813904	9	32953622	A	G	0.905952	0.0940476	0.0244288	-0.206176	0	-2.25912	0.091264
ENSG00000165272.10	9	33447609	5884	-429419	rs11788321	9	33018190	C	A	0.905952	0.0940476	0.0244309	-0.206108	0	-2.259087	0.091235
ENSG00000165272.10	9	33447609	5884	-495457	rs12378447	9	32952152	C	T	0.905952	0.0940476	0.024524	-0.206068	0	-2.257606	0.091277
ENSG00000165272.10	9	33447609	5884	-422677	rs79514313	9	33024932	T	C	0.905728	0.0942721	0.0245531	-0.205797	0	-2.257145	0.091176
ENSG00000165272.10	9	33447609	5884	-496097	rs138611005	9	32951512	A	G	0.905952	0.0940476	0.0245661	-0.20602	0	-2.256938	0.091283
ENSG00000165272.10	9	33447609	5884	-496809	rs10971244	9	32950800	G	A	0.905952	0.0940476	0.0245735	-0.206025	0	-2.256821	0.09129
ENSG00000165272.10	9	33447609	5884	-441345	rs12379597	9	33006264	T	A	0.905952	0.0940476	0.0246083	-0.206184	0	-2.25627	0.091383
ENSG00000165272.10	9	33447609	5884	-497414	rs10971243	9	32950195	A	C	0.905952	0.0940476	0.0246135	-0.205979	0	-2.256188	0.091295
ENSG00000165272.10	9	33447609	5884	-686270	rs149131278	9	32761339	A	C	0.986811	0.0131894	0.0246311	-0.529642	0	-2.255909	0.23478
ENSG00000165272.10	9	33447609	5884	-444162	rs10971288	9	33003447	C	G	0.905952	0.0940476	0.0246508	-0.206123	0	-2.255598	0.091383
ENSG00000165272.10	9	33447609	5884	-498727	rs10971241	9	32948882	C	G	0.905952	0.0940476	0.0247008	-0.205878	0	-2.254808	0.091306
ENSG00000165272.10	9	33447609	5884	-500490	rs10971239	9	32947119	C	T	0.905952	0.0940476	0.0248207	-0.205738	0	-2.252921	0.091321
ENSG00000165272.10	9	33447609	5884	-500531	rs10511911	9	32947078	C	T	0.905728	0.0942721	0.0248237	-0.205734	0	-2.252873	0.091321
ENSG00000165272.10	9	33447609	5884	-247973	rs535065	9	33199636	T	G	0.496259	0.503741	0.0251836	-0.124473	0	-2.247255	0.055389
ENSG00000165272.10	9	33447609	5884	217620	rs10971632	9	33665229	G	T	0.669136	0.330864	0.0252731	-0.134947	0	-2.245869	0.060087
ENSG00000165272.10	9	33447609	5884	-62632	rs13434	9	33384977	T	G	0.950599	0.0494012	0.0253307	0.262975	0	-2.244979	0.117139
ENSG00000165272.10	9	33447609	5884	178629	rs13296231	9	33626238	G	A	0.691646	0.308354	0.0254819	0.141722	0	-2.242651	0.063194
ENSG00000165272.10	9	33447609	5884	218807	rs2205074	9	33666416	G	A	0.669136	0.330864	0.0255599	-0.134686	0	-2.241455	0.060089
ENSG00000165272.10	9	33447609	5884	213973	rs1856201	9	33661582	C	A	0.590244	0.409756	0.0259516	0.132392	0	-2.235496	0.059223
ENSG00000165272.10	9	33447609	5884	242983	rs10971644	9	33690592	C	A	0.760341	0.239659	0.0261749	0.149185	0	-2.232133	0.066835
ENSG00000165272.10	9	33447609	5884	-481738	rs10971250	9	32965871	G	A	0.905728	0.0942721	0.0262152	-0.202156	0	-2.231529	0.090591
ENSG00000165272.10	9	33447609	5884	316009	rs59449572	9	33763618	A	G	0.766169	0.233831	0.0262708	0.150805	0	-2.230697	0.067604
ENSG00000165272.10	9	33447609	5884	-428174	rs10971335	9	33019435	C	T	0.904762	0.0952381	0.0263412	-0.202403	0	-2.229645	0.090778
ENSG00000165272.10	9	33447609	5884	-35967	rs62544643	9	33411642	C	T	0.96125	0.03875	0.0265043	-0.302407	0	-2.227218	0.135778
ENSG00000165272.10	9	33447609	5884	-429445	rs11788347	9	33018164	G	T	0.905502	0.0944976	0.026509	-0.203608	0	-2.227149	0.091421
ENSG00000165272.10	9	33447609	5884	111420	rs1748850	9	33559029	A	G	0.886293	0.113707	0.0265444	0.188789	0	-2.226624	0.084787
ENSG00000165272.10	9	33447609	5884	-73527	rs4879689	9	33374082	G	A	0.96496	0.0350404	0.0266041	0.305668	0	-2.22574	0.137333
ENSG00000165272.10	9	33447609	5884	-9552	rs77794114	9	33438057	C	A	0.98926	0.0107399	0.0267197	-0.609591	0	-2.224033	0.274093
ENSG00000165272.10	9	33447609	5884	889091	rs72505706	9	34336700	T	C	0.83012	0.16988	0.0268513	-0.169147	0	-2.222098	0.07612
ENSG00000165272.10	9	33447609	5884	-503508	rs10971237	9	32944101	T	G	0.905276	0.0947242	0.0270892	-0.20287	0	-2.21862	0.09144
ENSG00000165272.10	9	33447609	5884	40080	rs521769	9	33487689	G	A	0.360614	0.639386	0.0271803	-0.12903	0	-2.217296	0.058193
ENSG00000165272.10	9	33447609	5884	921375	rs3892388	9	34368984	G	T	0.831311	0.168689	0.0272483	-0.168741	0	-2.216309	0.076136
ENSG00000165272.10	9	33447609	5884	-7298	rs36038814	9	33440311	G	A	0.98926	0.0107399	0.0273075	-0.607734	0	-2.215452	0.274316
ENSG00000165272.10	9	33447609	5884	5621	rs583076	9	33453230	T	G	0.363527	0.636473	0.0273263	-0.123555	0	-2.215181	0.055776
ENSG00000165272.10	9	33447609	5884	230790	rs10814028	9	33678399	T	C	0.763415	0.236585	0.0274185	0.148453	0	-2.21385	0.067056
ENSG00000165272.10	9	33447609	5884	51181	rs79382871	9	33498790	T	C	0.848083	0.151917	0.0275131	-0.166186	0	-2.212489	0.075113
ENSG00000165272.10	9	33447609	5884	-946165	rs12340133	9	32501444	C	T	0.541866	0.458134	0.0275219	-0.120207	0	-2.212362	0.054334
ENSG00000165272.10	9	33447609	5884	222805	rs138173163	9	33670414	A	C	0.678663	0.321337	0.0275261	-0.134279	0	-2.212302	0.060697
ENSG00000165272.10	9	33447609	5884	-385290	rs62542142	9	33062319	A	G	0.968407	0.0315934	0.0276065	0.282497	0	-2.211149	0.12776
ENSG00000165272.10	9	33447609	5884	-248213	rs533169	9	33199396	A	G	0.560197	0.439803	0.0276357	-0.124147	0	-2.210731	0.056157
ENSG00000165272.10	9	33447609	5884	14862	rs3739678	9	33462471	C	T	0.933985	0.0660147	0.0276638	-0.237247	0	-2.210329	0.107336
ENSG00000165272.10	9	33447609	5884	219735	rs149853789	9	33667344	G	T	0.686969	0.313031	0.0278076	-0.138492	0	-2.208277	0.062715
ENSG00000165272.10	9	33447609	5884	-504520	rs77361653	9	32943089	A	G	0.905276	0.0947242	0.0279292	-0.201749	0	-2.206549	0.091432
ENSG00000165272.10	9	33447609	5884	-505383	rs10813902	9	32942226	C	T	0.905276	0.0947242	0.0280294	-0.201615	0	-2.20513	0.09143
ENSG00000165272.10	9	33447609	5884	905166	rs74591078	9	34352775	T	C	0.830918	0.169082	0.0280881	-0.167976	0	-2.204301	0.076204
ENSG00000165272.10	9	33447609	5884	235866	rs10971640	9	33683475	C	G	0.670792	0.329208	0.0281098	-0.132587	0	-2.203995	0.060158
ENSG00000165272.10	9	33447609	5884	-896697	rs112527210	9	32550912	G	A	0.987624	0.0123762	0.0281946	0.460868	0	-2.202801	0.209219
ENSG00000165272.10	9	33447609	5884	230876	rs10758220	9	33678485	T	G	0.766667	0.233333	0.0283105	0.148147	0	-2.201173	0.067304
ENSG00000165272.10	9	33447609	5884	148530	rs138493243	9	33596139	C	T	0.980583	0.0194175	0.0283629	0.417915	0	-2.200439	0.189923
ENSG00000165272.10	9	33447609	5884	311691	rs10758225	9	33759300	G	A	0.754217	0.245783	0.0284555	0.145823	0	-2.199145	0.066309
ENSG00000165272.10	9	33447609	5884	455604	rs74503306	9	33903213	G	A	0.967581	0.032419	0.0285061	0.310238	0	-2.19844	0.141117
ENSG00000165272.10	9	33447609	5884	120983	rs7046617	9	33568592	G	T	0.888379	0.111621	0.0285864	0.190228	0	-2.197322	0.086573
ENSG00000165272.10	9	33447609	5884	-507313	rs10971235	9	32940296	C	T	0.905276	0.0947242	0.028671	-0.200749	0	-2.196148	0.09141
ENSG00000165272.10	9	33447609	5884	-509026	rs28733860	9	32938583	A	G	0.905276	0.0947242	0.0292755	-0.199925	0	-2.187842	0.09138
ENSG00000165272.10	9	33447609	5884	-247692	rs529742	9	33199917	T	A	0.557317	0.442683	0.0293235	-0.122467	0	-2.187189	0.055993
ENSG00000165272.10	9	33447609	5884	-509423	rs10511912	9	32938186	T	C	0.905276	0.0947242	0.0294022	-0.199752	0	-2.186121	0.091373
ENSG00000165272.10	9	33447609	5884	44169	rs2992826	9	33491778	T	C	0.362468	0.637532	0.0294051	-0.127554	0	-2.186081	0.058348
ENSG00000165272.10	9	33447609	5884	44710	rs2777741	9	33492319	A	T	0.362468	0.637532	0.0294075	-0.127552	0	-2.186049	0.058348
ENSG00000165272.10	9	33447609	5884	47067	rs2785206	9	33494676	A	G	0.362468	0.637532	0.029418	-0.127543	0	-2.185906	0.058348
ENSG00000165272.10	9	33447609	5884	48855	rs2992828	9	33496464	G	A	0.362468	0.637532	0.0294285	-0.127535	0	-2.185764	0.058348
ENSG00000165272.10	9	33447609	5884	280145	rs10971663	9	33727754	G	C	0.637376	0.362624	0.0294296	-0.129466	0	-2.185749	0.059232
ENSG00000165272.10	9	33447609	5884	51012	rs7047660	9	33498621	A	G	0.637532	0.362468	0.02944	0.127525	0	-2.185608	0.058348
ENSG00000165272.10	9	33447609	5884	42612	rs2992824	9	33490221	C	T	0.362468	0.637532	0.0295545	-0.127443	0	-2.184059	0.058351
ENSG00000165272.10	9	33447609	5884	-7780	rs567691	9	33439829	C	T	0.839286	0.160714	0.0295699	-0.161689	0	-2.183851	0.074038
ENSG00000165272.10	9	33447609	5884	250738	rs1856196	9	33698347	G	A	0.668689	0.331311	0.0296991	-0.130682	0	-2.18211	0.059888
ENSG00000165272.10	9	33447609	5884	-453242	rs12375577	9	32994367	C	G	0.915459	0.0845411	0.0297371	-0.208995	0	-2.1816	0.095799
ENSG00000165272.10	9	33447609	5884	-453241	rs12377044	9	32994368	T	G	0.915459	0.0845411	0.0297371	-0.208995	0	-2.1816	0.095799
ENSG00000165272.10	9	33447609	5884	534198	rs147363790	9	33981807	T	G	0.978723	0.0212766	0.0298165	0.305149	0	-2.180534	0.139942
ENSG00000165272.10	9	33447609	5884	248034	rs12236718	9	33695643	G	T	0.668689	0.331311	0.0298893	-0.130522	0	-2.179559	0.059885
ENSG00000165272.10	9	33447609	5884	250505	rs1856197	9	33698114	C	T	0.668689	0.331311	0.0299317	-0.130491	0	-2.178993	0.059886
ENSG00000165272.10	9	33447609	5884	-482351	rs74832541	9	32965258	C	T	0.915459	0.0845411	0.0300613	-0.208532	0	-2.177265	0.095777
ENSG00000165272.10	9	33447609	5884	-482350	rs78826248	9	32965259	C	G	0.915459	0.0845411	0.0300613	-0.208532	0	-2.177265	0.095777
ENSG00000165272.10	9	33447609	5884	-939637	rs7048401	9	32507972	A	T	0.536993	0.463007	0.030103	-0.118615	0	-2.17671	0.054493
ENSG00000165272.10	9	33447609	5884	248721	rs1856195	9	33696330	G	A	0.668689	0.331311	0.0301211	-0.130364	0	-2.17647	0.059897
ENSG00000165272.10	9	33447609	5884	40194	rs2992822	9	33487803	C	T	0.366667	0.633333	0.0301411	-0.126725	0	-2.176204	0.058232
ENSG00000165272.10	9	33447609	5884	-440844	rs12378233	9	33006765	G	A	0.904589	0.0954106	0.0301949	-0.196446	0	-2.17549	0.0903
ENSG00000165272.10	9	33447609	5884	-246212	rs13290851	9	33201397	T	C	0.809783	0.190217	0.0303565	-0.16302	0	-2.173353	0.075009
ENSG00000165272.10	9	33447609	5884	-248793	rs1070043	9	33198816	C	G	0.55868	0.44132	0.0304718	-0.121659	0	-2.171833	0.056017
ENSG00000165272.10	9	33447609	5884	-248850	rs1070042	9	33198759	A	G	0.55868	0.44132	0.0305017	-0.121637	0	-2.17144	0.056017
ENSG00000165272.10	9	33447609	5884	-248335	rs502531	9	33199274	T	C	0.563275	0.436725	0.0305328	-0.12382	0	-2.171032	0.057033
ENSG00000165272.10	9	33447609	5884	-248988	rs504860	9	33198621	G	A	0.55868	0.44132	0.0305743	-0.121584	0	-2.170487	0.056017
ENSG00000165272.10	9	33447609	5884	-248997	rs504831	9	33198612	A	T	0.55868	0.44132	0.0305794	-0.12158	0	-2.17042	0.056017
ENSG00000165272.10	9	33447609	5884	173981	rs855518	9	33621590	T	C	0.508816	0.491184	0.0306726	0.127895	0	-2.1692	0.05896
ENSG00000165272.10	9	33447609	5884	-939628	rs7034138	9	32507981	T	C	0.536905	0.463095	0.0307597	-0.118148	0	-2.168062	0.054495
ENSG00000165272.10	9	33447609	5884	-274692	rs13296902	9	33172917	G	T	0.900485	0.0995146	0.0309094	0.198275	0	-2.166113	0.091535
ENSG00000165272.10	9	33447609	5884	-3742	rs2228333	9	33443867	G	A	0.989286	0.0107143	0.0310872	-0.594928	0	-2.163808	0.274945
ENSG00000165272.10	9	33447609	5884	258076	rs61320072	9	33705685	C	T	0.669512	0.330488	0.031104	-0.129541	0	-2.163591	0.059873
ENSG00000165272.10	9	33447609	5884	787720	rs10972012	9	34235329	G	A	0.751938	0.248062	0.0311378	0.141755	0	-2.163154	0.065532
ENSG00000165272.10	9	33447609	5884	13958	rs678859	9	33461567	A	G	0.353717	0.646283	0.031252	-0.123631	0	-2.161682	0.057192
ENSG00000165272.10	9	33447609	5884	70430	rs10116902	9	33518039	T	A	0.203008	0.796992	0.0312708	0.147904	0	-2.16144	0.068428
ENSG00000165272.10	9	33447609	5884	278040	rs10971659	9	33725649	C	T	0.666667	0.333333	0.0312777	-0.128796	0	-2.161352	0.05959
ENSG00000165272.10	9	33447609	5884	45780	rs6476412	9	33493389	C	T	0.364474	0.635526	0.0313433	-0.126287	0	-2.160509	0.058452
ENSG00000165272.10	9	33447609	5884	-112652	rs62542727	9	33334957	A	C	0.910501	0.0894988	0.0314954	-0.203264	0	-2.15856	0.094166
ENSG00000165272.10	9	33447609	5884	237192	rs60129940	9	33684801	G	T	0.664589	0.335411	0.0315506	-0.128197	0	-2.157855	0.059409
ENSG00000165272.10	9	33447609	5884	-165217	rs831276	9	33282392	C	A	0.236842	0.763158	0.0315644	-0.143113	0	-2.157679	0.066327
ENSG00000165272.10	9	33447609	5884	80133	rs2104384	9	33527742	A	G	0.868421	0.131579	0.0317238	-0.171271	0	-2.155649	0.079452
ENSG00000165272.10	9	33447609	5884	-950533	rs7026727	9	32497076	A	G	0.538278	0.461722	0.0317808	-0.117474	0	-2.154926	0.054514
ENSG00000165272.10	9	33447609	5884	-950602	rs10813826	9	32497007	T	C	0.540476	0.459524	0.0319667	-0.117641	0	-2.152573	0.054651
ENSG00000165272.10	9	33447609	5884	-14930	rs10971509	9	33432679	A	C	0.178998	0.821002	0.0319981	0.151818	0	-2.152177	0.070542
ENSG00000165272.10	9	33447609	5884	-298425	rs13296176	9	33149184	T	C	0.896386	0.103614	0.0320341	0.19616	0	-2.151723	0.091164
ENSG00000165272.10	9	33447609	5884	-298978	rs13290301	9	33148631	G	A	0.896386	0.103614	0.032049	0.196136	0	-2.151536	0.091161
ENSG00000165272.10	9	33447609	5884	-299311	rs6476401	9	33148298	T	C	0.896386	0.103614	0.0320551	0.196136	0	-2.151459	0.091164
ENSG00000165272.10	9	33447609	5884	255643	rs10971649	9	33703252	C	T	0.667076	0.332924	0.0320733	-0.129445	0	-2.15123	0.060173
ENSG00000165272.10	9	33447609	5884	-271846	rs13292900	9	33175763	A	T	0.906553	0.0934466	0.0320743	0.197211	0	-2.151217	0.091674
ENSG00000165272.10	9	33447609	5884	-750064	rs78739501	9	32697545	C	T	0.982143	0.0178571	0.0321359	0.443677	0	-2.150443	0.206319
ENSG00000165272.10	9	33447609	5884	-482721	rs7866251	9	32964888	G	A	0.0964286	0.903571	0.0321485	0.194609	0	-2.150284	0.090504
ENSG00000165272.10	9	33447609	5884	-433825	rs10971312	9	33013784	G	A	0.911483	0.0885167	0.0321672	-0.203297	0	-2.150049	0.094555
ENSG00000165272.10	9	33447609	5884	-436178	rs149546492	9	33011431	G	A	0.913043	0.0869565	0.0321678	-0.200903	0	-2.150042	0.093441
ENSG00000165272.10	9	33447609	5884	-430126	rs75667681	9	33017483	G	T	0.911483	0.0885167	0.0321698	-0.203302	0	-2.150017	0.094558
ENSG00000165272.10	9	33447609	5884	-751360	rs77523712	9	32696249	C	T	0.982143	0.0178571	0.0323111	0.442717	0	-2.148246	0.206083
ENSG00000165272.10	9	33447609	5884	-751811	rs1329007	9	32695798	C	T	0.982143	0.0178571	0.0323359	0.442556	0	-2.147936	0.206038
ENSG00000165272.10	9	33447609	5884	-412133	rs77894217	9	33035476	A	T	0.905502	0.0944976	0.0323394	-0.194613	0	-2.147892	0.090606
ENSG00000165272.10	9	33447609	5884	-752731	rs111697532	9	32694878	A	T	0.982143	0.0178571	0.0323689	0.442389	0	-2.147524	0.206
ENSG00000165272.10	9	33447609	5884	41985	rs2992823	9	33489594	T	C	0.379357	0.620643	0.03237	-0.12547	0	-2.14751	0.058426
ENSG00000165272.10	9	33447609	5884	-756886	rs75172417	9	32690723	G	A	0.982143	0.0178571	0.0324426	0.441957	0	-2.146605	0.205887
ENSG00000165272.10	9	33447609	5884	-757337	rs79160113	9	32690272	A	G	0.982143	0.0178571	0.0324488	0.441925	0	-2.146527	0.205879
ENSG00000165272.10	9	33447609	5884	-234523	rs13299490	9	33213086	G	A	0.732955	0.267045	0.0324736	-0.141085	0	-2.146218	0.065737
ENSG00000165272.10	9	33447609	5884	-760891	rs147576896	9	32686718	A	C	0.982143	0.0178571	0.032515	0.441645	0	-2.145703	0.205828
ENSG00000165272.10	9	33447609	5884	-766114	rs116463596	9	32681495	C	A	0.982143	0.0178571	0.0325814	0.441361	0	-2.144878	0.205774
ENSG00000165272.10	9	33447609	5884	-753256	rs191865992	9	32694353	G	A	0.982143	0.0178571	0.0326448	0.441559	0	-2.144091	0.205942
ENSG00000165272.10	9	33447609	5884	-770564	rs75237952	9	32677045	A	T	0.982143	0.0178571	0.0326733	0.441077	0	-2.143738	0.205751
ENSG00000165272.10	9	33447609	5884	57198	rs3849908	9	33504807	A	T	0.0872781	0.912722	0.0326915	0.209513	0	-2.143513	0.097743
ENSG00000165272.10	9	33447609	5884	-759062	rs7390366	9	32688547	C	T	0.966993	0.0330073	0.0327017	0.33923	0	-2.143387	0.158268
ENSG00000165272.10	9	33447609	5884	277285	rs1856199	9	33724894	A	T	0.761337	0.238663	0.0327194	0.142295	0	-2.143168	0.066395
ENSG00000165272.10	9	33447609	5884	277703	rs4585834	9	33725312	A	C	0.761337	0.238663	0.0327275	0.142288	0	-2.143067	0.066395
ENSG00000165272.10	9	33447609	5884	277989	rs10971658	9	33725598	C	T	0.761337	0.238663	0.0327331	0.142283	0	-2.142998	0.066394
ENSG00000165272.10	9	33447609	5884	76492	rs3849912	9	33524101	C	T	0.210997	0.789003	0.0327507	-0.141888	0	-2.14278	0.066217
ENSG00000165272.10	9	33447609	5884	213417	rs4878549	9	33661026	A	G	0.597561	0.402439	0.032819	-0.127084	0	-2.141937	0.059331
ENSG00000165272.10	9	33447609	5884	283799	rs72711719	9	33731408	C	T	0.761337	0.238663	0.0328995	0.142137	0	-2.140945	0.06639
ENSG00000165272.10	9	33447609	5884	-345771	rs10758186	9	33101838	A	G	0.558968	0.441032	0.0329076	-0.123555	0	-2.140845	0.057713
ENSG00000165272.10	9	33447609	5884	166294	rs855499	9	33613903	A	G	0.452489	0.547511	0.0334026	-0.136125	0	-2.13479	0.063765
ENSG00000165272.10	9	33447609	5884	709072	rs10971963	9	34156681	G	C	0.84799	0.15201	0.0334346	-0.166186	0	-2.134401	0.077861
ENSG00000165272.10	9	33447609	5884	200393	rs7019753	9	33648002	T	C	0.674505	0.325495	0.0334612	0.133206	0	-2.134078	0.062419
ENSG00000165272.10	9	33447609	5884	29140	rs79437902	9	33476749	C	A	0.916877	0.0831234	0.033622	0.213649	0	-2.132131	0.100204
ENSG00000165272.10	9	33447609	5884	130452	rs2763829	9	33578061	G	A	0.92487	0.0751295	0.0337042	0.218066	0	-2.131138	0.102324
ENSG00000165272.10	9	33447609	5884	37803	rs2785205	9	33485412	C	G	0.353598	0.646402	0.0337615	-0.122381	0	-2.130448	0.057444
ENSG00000165272.10	9	33447609	5884	-894438	rs17218354	9	32553171	A	G	0.556355	0.443645	0.0338058	-0.116171	0	-2.129914	0.054543
ENSG00000165272.10	9	33447609	5884	328043	rs10758232	9	33775652	C	G	0.676702	0.323298	0.0339981	-0.129825	0	-2.127607	0.061019
ENSG00000165272.10	9	33447609	5884	-37544	rs7033168	9	33410065	C	T	0.873188	0.126812	0.0340891	0.16722	0	-2.126519	0.078636
ENSG00000165272.10	9	33447609	5884	34722	rs117277597	9	33482331	G	A	0.985294	0.0147059	0.0342125	-0.430553	0	-2.125047	0.202609
ENSG00000165272.10	9	33447609	5884	-304605	rs13301084	9	33143004	G	A	0.896386	0.103614	0.034367	0.193624	0	-2.123211	0.091194
ENSG00000165272.10	9	33447609	5884	-488431	rs4637934	9	32959178	G	A	0.0966587	0.903341	0.0345868	0.19206	0	-2.120611	0.090568
ENSG00000165272.10	9	33447609	5884	-488403	rs4355873	9	32959206	T	C	0.0966587	0.903341	0.0345884	0.192058	0	-2.120592	0.090568
ENSG00000165272.10	9	33447609	5884	-84046	rs62542736	9	33363563	T	G	0.911483	0.0885167	0.0346409	-0.200415	0	-2.119973	0.094537
ENSG00000165272.10	9	33447609	5884	-175361	rs62542693	9	33272248	A	T	0.934783	0.0652174	0.0348196	-0.220191	0	-2.117873	0.103968
ENSG00000165272.10	9	33447609	5884	-495877	rs7036229	9	32951732	G	A	0.0966587	0.903341	0.0348609	0.191906	0	-2.117389	0.090633
ENSG00000165272.10	9	33447609	5884	-340990	rs750592	9	33106619	C	A	0.827632	0.172368	0.0348896	-0.153162	0	-2.117053	0.072347
ENSG00000165272.10	9	33447609	5884	-279516	rs75408277	9	33168093	C	G	0.962651	0.0373494	0.0350422	-0.305381	0	-2.115269	0.14437
ENSG00000165272.10	9	33447609	5884	34012	rs185692258	9	33481621	G	T	0.970588	0.0294118	0.0350788	-0.328453	0	-2.114842	0.155308
ENSG00000165272.10	9	33447609	5884	52521	rs7032925	9	33500130	C	T	0.636951	0.363049	0.0352035	0.123595	0	-2.113391	0.058482
ENSG00000165272.10	9	33447609	5884	53110	rs7033908	9	33500719	G	C	0.636951	0.363049	0.0352079	0.123592	0	-2.11334	0.058482
ENSG00000165272.10	9	33447609	5884	54024	rs7023317	9	33501633	T	A	0.636951	0.363049	0.0352136	0.123588	0	-2.113274	0.058482
ENSG00000165272.10	9	33447609	5884	59061	rs10813990	9	33506670	C	T	0.639535	0.360465	0.0352512	0.124316	0	-2.112837	0.058838
ENSG00000165272.10	9	33447609	5884	87096	rs62556630	9	33534705	C	T	0.98285	0.0171504	0.0356622	-0.337265	0	-2.108091	0.159986
ENSG00000165272.10	9	33447609	5884	271519	rs59962998	9	33719128	T	G	0.657317	0.342683	0.0357516	-0.125152	0	-2.107065	0.059396
ENSG00000165272.10	9	33447609	5884	-18102	rs7859325	9	33429507	A	C	0.582461	0.417539	0.0358189	-0.11713	0	-2.106294	0.05561
ENSG00000165272.10	9	33447609	5884	49226	rs2777740	9	33496835	T	G	0.363753	0.636247	0.0358855	-0.12235	0	-2.105532	0.058109
ENSG00000165272.10	9	33447609	5884	55972	rs7032025	9	33503581	T	C	0.636951	0.363049	0.035935	0.123115	0	-2.104967	0.058488
ENSG00000165272.10	9	33447609	5884	-679029	rs10971125	9	32768580	C	T	0.875303	0.124697	0.0359805	0.169327	0	-2.104448	0.080461
ENSG00000165272.10	9	33447609	5884	166318	rs12346912	9	33613927	G	T	0.704615	0.295385	0.0360099	0.137488	0	-2.104113	0.065343
ENSG00000165272.10	9	33447609	5884	-18103	rs7859430	9	33429506	C	T	0.582461	0.417539	0.0360322	-0.116996	0	-2.103859	0.05561
ENSG00000165272.10	9	33447609	5884	-732397	rs191020366	9	32715212	T	C	0.876582	0.123418	0.0361374	-0.166614	0	-2.102662	0.07924
ENSG00000165272.10	9	33447609	5884	-732401	rs187268732	9	32715208	C	T	0.83277	0.16723	0.0362779	-0.156238	0	-2.101068	0.074361
ENSG00000165272.10	9	33447609	5884	58477	rs73482878	9	33506086	A	G	0.656836	0.343164	0.0364283	0.123637	0	-2.099368	0.058892
ENSG00000165272.10	9	33447609	5884	341035	rs62555900	9	33788644	G	C	0.789673	0.210327	0.0364622	-0.14723	0	-2.098986	0.070143
ENSG00000165272.10	9	33447609	5884	-765296	rs10121440	9	32682313	C	T	0.953202	0.046798	0.03651	0.267712	0	-2.098447	0.127576
ENSG00000165272.10	9	33447609	5884	83932	rs10813996	9	33531541	T	C	0.384259	0.615741	0.0366023	-0.147046	0	-2.097409	0.070108
ENSG00000165272.10	9	33447609	5884	-538814	rs148606468	9	32908795	A	C	0.987864	0.0121359	0.0366738	-0.521979	0	-2.096606	0.248964
ENSG00000165272.10	9	33447609	5884	-329499	rs7868653	9	33118110	G	C	0.911692	0.0883085	0.0367871	0.194722	0	-2.095337	0.092931
ENSG00000165272.10	9	33447609	5884	881996	rs16924260	9	34329605	C	G	0.828467	0.171533	0.0368195	-0.159039	0	-2.094974	0.075915
ENSG00000165272.10	9	33447609	5884	342433	rs10971704	9	33790042	C	T	0.79	0.21	0.0370108	-0.146711	0	-2.09284	0.070101
ENSG00000165272.10	9	33447609	5884	74208	rs3904386	9	33521817	T	C	0.224734	0.775266	0.0372144	0.144714	0	-2.090579	0.069222
ENSG00000165272.10	9	33447609	5884	-900424	rs10971021	9	32547185	G	A	0.549279	0.450721	0.0372447	-0.112915	0	-2.090243	0.05402
ENSG00000165272.10	9	33447609	5884	-415830	rs10971349	9	33031779	A	G	0.905502	0.0944976	0.0376205	-0.189393	0	-2.0861	0.090788
ENSG00000165272.10	9	33447609	5884	-702830	rs1409703	9	32744779	T	C	0.0119617	0.988038	0.0376866	-0.537166	0	-2.085375	0.257587
ENSG00000165272.10	9	33447609	5884	-446694	rs145377700	9	33000915	A	G	0.904589	0.0954106	0.0376927	-0.189736	0	-2.085308	0.090987
ENSG00000165272.10	9	33447609	5884	268366	rs2890526	9	33715975	A	G	0.661483	0.338517	0.0378641	-0.123085	0	-2.083434	0.059078
ENSG00000165272.10	9	33447609	5884	271730	rs60729569	9	33719339	A	G	0.661483	0.338517	0.037869	-0.123081	0	-2.08338	0.059078
ENSG00000165272.10	9	33447609	5884	-341011	rs750591	9	33106598	C	T	0.819737	0.180263	0.0382838	-0.150002	0	-2.078873	0.072155
ENSG00000165272.10	9	33447609	5884	872706	rs79061435	9	34320315	A	G	0.830918	0.169082	0.0383003	-0.157663	0	-2.078695	0.075847
ENSG00000165272.10	9	33447609	5884	-901835	rs62572261	9	32545774	A	G	0.549279	0.450721	0.0384693	-0.112218	0	-2.076871	0.054032
ENSG00000165272.10	9	33447609	5884	-661023	rs300638	9	32786586	G	T	0.162291	0.837709	0.0386213	-0.149425	0	-2.075237	0.072004
ENSG00000165272.10	9	33447609	5884	-270875	rs874200	9	33176734	C	T	0.331804	0.668196	0.0387324	0.125505	0	-2.074046	0.060512
ENSG00000165272.10	9	33447609	5884	-308684	rs34554920	9	33138925	C	T	0.897343	0.102657	0.0388967	0.18898	0	-2.07229	0.091194
ENSG00000165272.10	9	33447609	5884	-659889	rs214130	9	32787720	C	T	0.162291	0.837709	0.0389136	-0.149206	0	-2.07211	0.072007
ENSG00000165272.10	9	33447609	5884	-227373	rs7853949	9	33220236	G	A	0.910828	0.089172	0.0390798	-0.191806	0	-2.07034	0.092645
ENSG00000165272.10	9	33447609	5884	-446161	rs190368009	9	33001448	G	C	0.926799	0.073201	0.0394347	-0.205098	0	-2.066583	0.099245
ENSG00000165272.10	9	33447609	5884	-53565	rs13295977	9	33394044	C	T	0.640927	0.359073	0.0394364	-0.122497	0	-2.066566	0.059276
ENSG00000165272.10	9	33447609	5884	286925	rs1810370	9	33734534	A	T	0.661871	0.338129	0.0394831	-0.122051	0	-2.066073	0.059074
ENSG00000165272.10	9	33447609	5884	28903	rs2989938	9	33476512	C	T	0.35625	0.64375	0.0395571	-0.119202	0	-2.065294	0.057717
ENSG00000165272.10	9	33447609	5884	-653857	rs12553423	9	32793752	A	C	0.852518	0.147482	0.039673	0.154729	0	-2.064077	0.074963
ENSG00000165272.10	9	33447609	5884	-391306	rs11791939	9	33056303	T	G	0.863962	0.136038	0.039812	-0.162963	0	-2.062621	0.079008
ENSG00000165272.10	9	33447609	5884	214780	rs1832325	9	33662389	A	G	0.762774	0.237226	0.0398752	0.137505	0	-2.06196	0.066687
ENSG00000165272.10	9	33447609	5884	-391231	rs11789863	9	33056378	G	A	0.863962	0.136038	0.0398939	-0.162889	0	-2.061765	0.079005
ENSG00000165272.10	9	33447609	5884	106283	rs2996344	9	33553892	G	A	0.962046	0.0379538	0.03991	0.250817	0	-2.061597	0.121662
ENSG00000165272.10	9	33447609	5884	-480342	rs10971251	9	32967267	G	C	0.0966587	0.903341	0.0402027	0.186467	0	-2.058551	0.090582
ENSG00000165272.10	9	33447609	5884	215499	rs10971630	9	33663108	C	T	0.762774	0.237226	0.0402323	0.137242	0	-2.058244	0.066679
ENSG00000165272.10	9	33447609	5884	-315091	rs10511909	9	33132518	G	C	0.897837	0.102163	0.0402844	0.187647	0	-2.057705	0.091192
ENSG00000165272.10	9	33447609	5884	-477466	rs79358954	9	32970143	G	T	0.903571	0.0964286	0.0403995	-0.186132	0	-2.056514	0.090508
ENSG00000165272.10	9	33447609	5884	-653663	rs12552237	9	32793946	T	C	0.852518	0.147482	0.0404049	0.154168	0	-2.056458	0.074968
ENSG00000165272.10	9	33447609	5884	215501	rs10971631	9	33663110	C	A	0.762774	0.237226	0.0404078	0.13712	0	-2.056428	0.066679
ENSG00000165272.10	9	33447609	5884	-526333	rs62542073	9	32921276	G	A	0.774939	0.225061	0.0404126	-0.131441	0	-2.056379	0.063919
ENSG00000165272.10	9	33447609	5884	-227664	rs830423	9	33219945	T	C	0.391304	0.608696	0.0404659	-0.115508	0	-2.055829	0.056186
ENSG00000165272.10	9	33447609	5884	26284	rs2777744	9	33473893	T	G	0.357143	0.642857	0.0406785	-0.117868	0	-2.053641	0.057395
ENSG00000165272.10	9	33447609	5884	320298	rs35752083	9	33767907	C	T	0.758373	0.241627	0.0407802	0.13718	0	-2.052597	0.066832
ENSG00000165272.10	9	33447609	5884	319543	rs10971691	9	33767152	A	G	0.758373	0.241627	0.0414008	0.13672	0	-2.046278	0.066814
ENSG00000165272.10	9	33447609	5884	-467049	rs74824067	9	32980560	T	C	0.903571	0.0964286	0.041432	-0.185085	0	-2.045963	0.090464
ENSG00000165272.10	9	33447609	5884	319437	rs10971690	9	33767046	G	A	0.758373	0.241627	0.0414668	0.136672	0	-2.045611	0.066812
ENSG00000165272.10	9	33447609	5884	-685053	rs3087730	9	32762556	G	A	0.870813	0.129187	0.0414693	0.162498	0	-2.045586	0.079438
ENSG00000165272.10	9	33447609	5884	-929247	rs10971009	9	32518362	C	T	0.536993	0.463007	0.0415634	-0.110849	0	-2.044636	0.054215
ENSG00000165272.10	9	33447609	5884	67360	rs10813992	9	33514969	C	A	0.203562	0.796438	0.0417379	0.140586	0	-2.042879	0.068818
ENSG00000165272.10	9	33447609	5884	-324476	rs34778677	9	33123133	G	C	0.89759	0.10241	0.0417722	0.185532	0	-2.042535	0.090834
ENSG00000165272.10	9	33447609	5884	64475	rs35010391	9	33512084	G	A	0.747875	0.252125	0.0418336	-0.132147	0	-2.041919	0.064717
ENSG00000165272.10	9	33447609	5884	-325452	rs34888597	9	33122157	T	C	0.89759	0.10241	0.0418659	0.185439	0	-2.041595	0.09083
ENSG00000165272.10	9	33447609	5884	-325397	rs34402268	9	33122212	C	A	0.89759	0.10241	0.0418699	0.185437	0	-2.041555	0.090831
ENSG00000165272.10	9	33447609	5884	-112379	rs10813969	9	33335230	T	C	0.365957	0.634043	0.0418799	-0.136424	0	-2.041455	0.066827
ENSG00000165272.10	9	33447609	5884	-327348	rs36007663	9	33120261	T	C	0.89759	0.10241	0.0419016	0.185314	0	-2.041237	0.090785
ENSG00000165272.10	9	33447609	5884	-470203	rs10971257	9	32977406	G	T	0.903571	0.0964286	0.0419205	-0.184702	0	-2.041048	0.090494
ENSG00000165272.10	9	33447609	5884	-56	rs34552278	9	33447553	G	A	0.987805	0.0121951	0.0419308	-0.458806	0	-2.040945	0.224801
ENSG00000165272.10	9	33447609	5884	-683178	rs11999320	9	32764431	C	T	0.869048	0.130952	0.0419489	0.161513	0	-2.040764	0.079143
ENSG00000165272.10	9	33447609	5884	-255251	rs1702955	9	33192358	G	T	0.544258	0.455742	0.0419613	-0.115651	0	-2.04064	0.056674
ENSG00000165272.10	9	33447609	5884	-637912	rs2767021	9	32809697	C	T	0.153941	0.846059	0.0419705	-0.151732	0	-2.040548	0.074358
ENSG00000165272.10	9	33447609	5884	-278575	rs13287724	9	33169034	A	T	0.899272	0.100728	0.0419727	0.186419	0	-2.040526	0.091358
ENSG00000165272.10	9	33447609	5884	-652906	rs75414445	9	32794703	G	C	0.852518	0.147482	0.0419732	0.152985	0	-2.040521	0.074974
ENSG00000165272.10	9	33447609	5884	-389765	rs2274765	9	33057844	A	G	0.863636	0.136364	0.0420425	-0.160637	0	-2.039828	0.07875
ENSG00000165272.10	9	33447609	5884	-316846	rs13299659	9	33130763	T	C	0.89759	0.10241	0.0421687	0.185994	0	-2.03857	0.091237
ENSG00000165272.10	9	33447609	5884	-316969	rs2067749	9	33130640	A	G	0.89759	0.10241	0.0421721	0.18599	0	-2.038536	0.091237
ENSG00000165272.10	9	33447609	5884	-432978	rs77746574	9	33014631	G	A	0.89759	0.10241	0.0422489	-0.180665	0	-2.037772	0.088658
ENSG00000165272.10	9	33447609	5884	77838	rs4120127	9	33525447	G	A	0.773869	0.226131	0.0423116	-0.130094	0	-2.037149	0.063861
ENSG00000165272.10	9	33447609	5884	-317124	rs66649633	9	33130485	A	C	0.89759	0.10241	0.0423185	0.185892	0	-2.03708	0.091254
ENSG00000165272.10	9	33447609	5884	-321172	rs68100239	9	33126437	T	A	0.89759	0.10241	0.0423801	0.185798	0	-2.036469	0.091235
ENSG00000165272.10	9	33447609	5884	19968	rs2275228	9	33467577	T	C	0.772619	0.227381	0.0424556	-0.129397	0	-2.03572	0.063563
ENSG00000165272.10	9	33447609	5884	-391310	rs11789823	9	33056299	C	T	0.862768	0.137232	0.0425059	-0.160056	0	-2.035223	0.078643
ENSG00000165272.10	9	33447609	5884	534204	rs140136942	9	33981813	G	C	0.983333	0.0166667	0.0425507	0.294734	0	-2.03478	0.144848
ENSG00000165272.10	9	33447609	5884	-429150	rs28390989	9	33018459	G	A	0.904703	0.095297	0.0425579	-0.187366	0	-2.034708	0.092085
ENSG00000165272.10	9	33447609	5884	-652506	rs10971133	9	32795103	G	A	0.851675	0.148325	0.0425669	0.152543	0	-2.034619	0.074974
ENSG00000165272.10	9	33447609	5884	-706181	rs1410831	9	32741428	G	A	0.188095	0.811905	0.0426502	-0.137063	0	-2.033797	0.067393
ENSG00000165272.10	9	33447609	5884	-389374	rs12377812	9	33058235	C	T	0.862768	0.137232	0.0426566	-0.159946	0	-2.033734	0.078646
ENSG00000165272.10	9	33447609	5884	-389363	rs12377828	9	33058246	G	T	0.862768	0.137232	0.0426574	-0.159945	0	-2.033726	0.078646
ENSG00000165272.10	9	33447609	5884	-389447	rs12379261	9	33058162	T	C	0.862768	0.137232	0.0426803	-0.159911	0	-2.0335	0.078638
ENSG00000165272.10	9	33447609	5884	-759059	rs7390356	9	32688550	A	G	0.96393	0.0360697	0.0427346	0.301836	0	-2.032965	0.148471
ENSG00000165272.10	9	33447609	5884	42706	rs2992825	9	33490315	T	C	0.353846	0.646154	0.0427511	-0.117892	0	-2.032803	0.057995
ENSG00000165272.10	9	33447609	5884	43611	rs2777742	9	33491220	A	G	0.353846	0.646154	0.0427697	-0.117881	0	-2.03262	0.057995
ENSG00000165272.10	9	33447609	5884	-387569	rs76406898	9	33060040	T	C	0.862768	0.137232	0.042777	-0.159853	0	-2.032548	0.078647
ENSG00000165272.10	9	33447609	5884	-386855	rs10971374	9	33060754	T	G	0.862768	0.137232	0.0428254	-0.159816	0	-2.032072	0.078647
ENSG00000165272.10	9	33447609	5884	316915	rs1856179	9	33764524	A	G	0.75895	0.24105	0.0429905	0.135567	0	-2.030451	0.066767
ENSG00000165272.10	9	33447609	5884	-34185	rs183096293	9	33413424	G	A	0.949871	0.0501285	0.0431664	0.243573	0	-2.028731	0.120062
ENSG00000165272.10	9	33447609	5884	-230397	rs830406	9	33217212	C	T	0.391667	0.608333	0.0433411	-0.113627	0	-2.027028	0.056056
ENSG00000165272.10	9	33447609	5884	-381471	rs12156451	9	33066138	A	G	0.862768	0.137232	0.0435744	-0.159244	0	-2.024763	0.078648
ENSG00000165272.10	9	33447609	5884	-678332	rs7859423	9	32769277	C	T	0.868735	0.131265	0.0437067	0.160209	0	-2.023483	0.079175
ENSG00000165272.10	9	33447609	5884	358597	rs112665756	9	33806206	C	G	0.967448	0.0325521	0.0437174	0.2785	0	-2.023379	0.137641
ENSG00000165272.10	9	33447609	5884	-231593	rs10758199	9	33216016	C	T	0.612172	0.387828	0.0438738	0.113618	0	-2.021871	0.056194
ENSG00000165272.10	9	33447609	5884	221046	rs7858384	9	33668655	T	G	0.762195	0.237805	0.0439104	0.134949	0	-2.021518	0.066756
ENSG00000165272.10	9	33447609	5884	-387849	rs74726311	9	33059760	G	A	0.862768	0.137232	0.0439179	-0.159041	0	-2.021446	0.078677
ENSG00000165272.10	9	33447609	5884	-527195	rs62542071	9	32920414	T	C	0.775061	0.224939	0.0439702	-0.12975	0	-2.020943	0.064203
ENSG00000165272.10	9	33447609	5884	-661721	rs167280	9	32785888	G	C	0.187799	0.812201	0.044017	-0.136997	0	-2.020494	0.067804
ENSG00000165272.10	9	33447609	5884	-77935	rs188816516	9	33369674	G	A	0.989286	0.0107143	0.0440325	0.545272	0	-2.020345	0.269891
ENSG00000165272.10	9	33447609	5884	49821	rs2992829	9	33497430	A	T	0.646154	0.353846	0.0440681	0.117209	0	-2.020003	0.058024
ENSG00000165272.10	9	33447609	5884	317904	rs2178824	9	33765513	C	T	0.659472	0.340528	0.0441911	-0.119074	0	-2.018824	0.058982
ENSG00000165272.10	9	33447609	5884	-651434	rs116572709	9	32796175	T	C	0.850835	0.149165	0.0442123	0.151338	0	-2.018621	0.074971
ENSG00000165272.10	9	33447609	5884	-651427	rs115972686	9	32796182	C	T	0.850835	0.149165	0.044223	0.15133	0	-2.018519	0.074971
ENSG00000165272.10	9	33447609	5884	-81863	rs190862630	9	33365746	C	G	0.989286	0.0107143	0.0442511	0.544404	0	-2.01825	0.269741
ENSG00000165272.10	9	33447609	5884	317039	rs2380866	9	33764648	G	A	0.664649	0.335351	0.0443546	-0.11888	0	-2.017262	0.058931
ENSG00000165272.10	9	33447609	5884	-446542	rs139023574	9	33001067	A	C	0.903941	0.0960591	0.0445809	-0.180153	0	-2.015107	0.089401
ENSG00000165272.10	9	33447609	5884	-651040	rs59105140	9	32796569	A	T	0.850835	0.149165	0.0448346	0.150889	0	-2.012702	0.074968
ENSG00000165272.10	9	33447609	5884	-530918	rs146187516	9	32916691	T	C	0.987893	0.0121065	0.0448349	-0.507404	0	-2.012699	0.252101
ENSG00000165272.10	9	33447609	5884	309312	rs1856183	9	33756921	T	C	0.758993	0.241007	0.0448695	0.134247	0	-2.012372	0.066711
ENSG00000165272.10	9	33447609	5884	301841	rs62559230	9	33749450	G	A	0.656934	0.343066	0.0448745	-0.118821	0	-2.012325	0.059047
ENSG00000165272.10	9	33447609	5884	-676363	rs10813875	9	32771246	T	G	0.868735	0.131265	0.0449061	0.159186	0	-2.012027	0.079117
ENSG00000165272.10	9	33447609	5884	308853	rs10814043	9	33756462	C	T	0.758993	0.241007	0.0449657	0.13416	0	-2.011464	0.066698
ENSG00000165272.10	9	33447609	5884	51422	rs11787590	9	33499031	T	C	0.647668	0.352332	0.0450344	0.117136	0	-2.010816	0.058253
ENSG00000165272.10	9	33447609	5884	-650849	rs1854434	9	32796760	A	G	0.850835	0.149165	0.0451396	0.150671	0	-2.009826	0.074967
ENSG00000165272.10	9	33447609	5884	-883436	rs673710	9	32564173	T	G	0.558612	0.441388	0.0451706	-0.109238	0	-2.009535	0.05436
ENSG00000165272.10	9	33447609	5884	309389	rs1337577	9	33756998	G	T	0.758993	0.241007	0.0451767	0.134057	0	-2.009478	0.066712
ENSG00000165272.10	9	33447609	5884	-650788	rs1854435	9	32796821	C	A	0.850835	0.149165	0.0452375	0.150601	0	-2.008907	0.074967
ENSG00000165272.10	9	33447609	5884	-650656	rs1854437	9	32796953	T	G	0.850835	0.149165	0.0453249	0.150544	0	-2.008087	0.074969
ENSG00000165272.10	9	33447609	5884	182399	rs1856193	9	33630008	T	C	0.681818	0.318182	0.0453359	0.12505	0	-2.007984	0.062276
ENSG00000165272.10	9	33447609	5884	-718059	rs4260966	9	32729550	T	C	0.0689655	0.931034	0.0454104	0.210401	0	-2.007287	0.104819
ENSG00000165272.10	9	33447609	5884	-638248	rs1096128	9	32809361	G	A	0.149165	0.850835	0.0457357	-0.150359	0	-2.004253	0.07502
ENSG00000165272.10	9	33447609	5884	-638159	rs2767022	9	32809450	C	T	0.149165	0.850835	0.0457362	-0.150365	0	-2.004249	0.075023
ENSG00000165272.10	9	33447609	5884	-638303	rs642798	9	32809306	A	G	0.149165	0.850835	0.0457374	-0.150357	0	-2.004237	0.07502
ENSG00000165272.10	9	33447609	5884	-638002	rs2584111	9	32809607	G	A	0.149165	0.850835	0.0458108	-0.150315	0	-2.003555	0.075024
ENSG00000165272.10	9	33447609	5884	-638598	rs2584110	9	32809011	C	A	0.149165	0.850835	0.0458254	-0.150295	0	-2.00342	0.075019
ENSG00000165272.10	9	33447609	5884	568662	rs13300559	9	34016271	A	G	0.909091	0.0909091	0.0460232	0.199335	0	-2.001587	0.099588
ENSG00000165272.10	9	33447609	5884	98423	rs145675655	9	33546032	C	T	0.951316	0.0486842	0.0460274	0.245024	0	-2.001548	0.122417
ENSG00000165272.10	9	33447609	5884	42227	rs2989934	9	33489836	G	A	0.357326	0.642674	0.0460348	-0.116058	0	-2.00148	0.057986
ENSG00000165272.10	9	33447609	5884	-664281	rs115641206	9	32783328	G	A	0.867857	0.132143	0.0460751	0.15814	0	-2.001107	0.079026
ENSG00000165272.10	9	33447609	5884	301772	rs28876236	9	33749381	A	G	0.758333	0.241667	0.0461017	0.132925	0	-2.000862	0.066434
ENSG00000165272.10	9	33447609	5884	-671886	rs6476378	9	32775723	T	C	0.867857	0.132143	0.0461186	0.158114	0	-2.000706	0.079029
ENSG00000165272.10	9	33447609	5884	-526019	rs149459886	9	32921590	G	C	0.987893	0.0121065	0.0462781	-0.505791	0	-1.999235	0.252992
ENSG00000165272.10	9	33447609	5884	181072	rs10971609	9	33628681	G	T	0.683333	0.316667	0.0464612	0.124263	0	-1.997552	0.062208
ENSG00000165272.10	9	33447609	5884	-377719	rs10813932	9	33069890	G	A	0.862768	0.137232	0.0464687	-0.157063	0	-1.997484	0.07863
ENSG00000165272.10	9	33447609	5884	182698	rs1856194	9	33630307	C	T	0.683333	0.316667	0.0465389	0.124248	0	-1.99684	0.062222
ENSG00000165272.10	9	33447609	5884	-913110	rs10758142	9	32534499	C	T	0.550761	0.449239	0.0465462	-0.110369	0	-1.996773	0.055274
ENSG00000165272.10	9	33447609	5884	183016	rs35335582	9	33630625	C	A	0.683333	0.316667	0.0465725	0.12424	0	-1.996532	0.062228
ENSG00000165272.10	9	33447609	5884	-649858	rs7039922	9	32797751	T	C	0.85119	0.14881	0.0467425	0.149535	0	-1.994978	0.074956
ENSG00000165272.10	9	33447609	5884	187583	rs10814018	9	33635192	G	A	0.681818	0.318182	0.0468602	0.124233	0	-1.993905	0.062306
ENSG00000165272.10	9	33447609	5884	-348661	rs511183	9	33098948	T	C	0.391727	0.608273	0.0468796	0.118045	0	-1.993728	0.059208
ENSG00000165272.10	9	33447609	5884	-110930	rs72707413	9	33336679	G	T	0.98652	0.0134804	0.0469618	0.403577	0	-1.99298	0.202499
ENSG00000165272.10	9	33447609	5884	314847	rs10971689	9	33762456	C	A	0.659905	0.340095	0.0471752	-0.117084	0	-1.991044	0.058805
ENSG00000165272.10	9	33447609	5884	-649533	rs10971135	9	32798076	A	T	0.85119	0.14881	0.0472676	0.149164	0	-1.990207	0.074949
ENSG00000165272.10	9	33447609	5884	-642028	rs1581862	9	32805581	G	A	0.85119	0.14881	0.0474964	0.149039	0	-1.988143	0.074964
ENSG00000165272.10	9	33447609	5884	-876263	rs10813837	9	32571346	T	G	0.563107	0.436893	0.0475596	-0.108231	0	-1.987574	0.054454
ENSG00000165272.10	9	33447609	5884	250495	rs1856198	9	33698104	C	G	0.758495	0.241505	0.0476508	0.132054	0	-1.986754	0.066467
ENSG00000165272.10	9	33447609	5884	72489	rs145726943	9	33520098	A	G	0.96747	0.0325301	0.0476799	-0.305532	0	-1.986493	0.153805
ENSG00000165272.10	9	33447609	5884	-649274	rs10971136	9	32798335	G	A	0.85119	0.14881	0.0476874	0.148868	0	-1.986425	0.074943
ENSG00000165272.10	9	33447609	5884	195385	rs7040087	9	33642994	C	T	0.681818	0.318182	0.0477482	0.123891	0	-1.98588	0.062386
ENSG00000165272.10	9	33447609	5884	314082	rs56899399	9	33761691	C	T	0.659905	0.340095	0.0479177	-0.116609	0	-1.984363	0.058764
ENSG00000165272.10	9	33447609	5884	-639218	rs12376478	9	32808391	A	C	0.85119	0.14881	0.0479957	0.148725	0	-1.983666	0.074975
ENSG00000165272.10	9	33447609	5884	-639860	rs10971148	9	32807749	A	G	0.85119	0.14881	0.0479963	0.148716	0	-1.98366	0.07497
ENSG00000165272.10	9	33447609	5884	-639580	rs12379172	9	32808029	C	T	0.85119	0.14881	0.0480045	0.148714	0	-1.983587	0.074972
ENSG00000165272.10	9	33447609	5884	-639709	rs10971149	9	32807900	T	C	0.85119	0.14881	0.0480077	0.14871	0	-1.983559	0.074971
ENSG00000165272.10	9	33447609	5884	-640528	rs10971145	9	32807081	T	C	0.85119	0.14881	0.0480273	0.148685	0	-1.983384	0.074965
ENSG00000165272.10	9	33447609	5884	-640602	rs10971144	9	32807007	C	T	0.85119	0.14881	0.0480294	0.148683	0	-1.983365	0.074965
ENSG00000165272.10	9	33447609	5884	-640800	rs74683555	9	32806809	T	C	0.85119	0.14881	0.0480342	0.148677	0	-1.983322	0.074964
ENSG00000165272.10	9	33447609	5884	-647379	rs1576280	9	32800230	C	T	0.85119	0.14881	0.0480409	0.148619	0	-1.983262	0.074937
ENSG00000165272.10	9	33447609	5884	-647266	rs1576281	9	32800343	C	A	0.85119	0.14881	0.0480416	0.148619	0	-1.983256	0.074937
ENSG00000165272.10	9	33447609	5884	-641276	rs12379860	9	32806333	T	C	0.85119	0.14881	0.0480459	0.148662	0	-1.983218	0.07496
ENSG00000165272.10	9	33447609	5884	-647050	rs1576283	9	32800559	A	T	0.85119	0.14881	0.0480499	0.148613	0	-1.983182	0.074937
ENSG00000165272.10	9	33447609	5884	186550	rs140405058	9	33634159	T	G	0.980815	0.0191847	0.0480506	0.381804	0	-1.983176	0.192521
ENSG00000165272.10	9	33447609	5884	-318951	rs59570941	9	33128658	C	A	0.955742	0.0442584	0.0480547	-0.267517	0	-1.983139	0.134896
ENSG00000165272.10	9	33447609	5884	-642065	rs1575946	9	32805544	A	G	0.85119	0.14881	0.0480675	0.148635	0	-1.983025	0.074954
ENSG00000165272.10	9	33447609	5884	-642703	rs12380431	9	32804906	A	C	0.85119	0.14881	0.0481002	0.148595	0	-1.982734	0.074945
ENSG00000165272.10	9	33447609	5884	-645503	rs76315728	9	32802106	A	G	0.85119	0.14881	0.0481028	0.148576	0	-1.982711	0.074936
ENSG00000165272.10	9	33447609	5884	-643513	rs74621264	9	32804096	T	A	0.85119	0.14881	0.0481146	0.148577	0	-1.982606	0.07494
ENSG00000165272.10	9	33447609	5884	-643828	rs74572153	9	32803781	G	A	0.85119	0.14881	0.0481193	0.148571	0	-1.982564	0.074939
ENSG00000165272.10	9	33447609	5884	-644198	rs12378748	9	32803411	T	C	0.85119	0.14881	0.0481227	0.14856	0	-1.982533	0.074934
ENSG00000165272.10	9	33447609	5884	-644787	rs10971141	9	32802822	C	A	0.85119	0.14881	0.0481262	0.14856	0	-1.982502	0.074936
ENSG00000165272.10	9	33447609	5884	313615	rs10971688	9	33761224	C	A	0.659905	0.340095	0.0481264	-0.116447	0	-1.9825	0.058737
ENSG00000165272.10	9	33447609	5884	-644459	rs12377267	9	32803150	G	A	0.85119	0.14881	0.0481292	0.148559	0	-1.982475	0.074936
ENSG00000165272.10	9	33447609	5884	-644517	rs10971142	9	32803092	C	A	0.85119	0.14881	0.0481304	0.148548	0	-1.982465	0.074931
ENSG00000165272.10	9	33447609	5884	240662	rs10758221	9	33688271	G	A	0.759124	0.240876	0.0481915	0.131885	0	-1.981921	0.066544
ENSG00000165272.10	9	33447609	5884	-310150	rs73473809	9	33137459	C	T	0.955847	0.0441527	0.0481947	-0.267294	0	-1.981892	0.134868
ENSG00000165272.10	9	33447609	5884	59873	rs10971543	9	33507482	G	A	0.652742	0.347258	0.0482096	0.116098	0	-1.98176	0.058583
ENSG00000165272.10	9	33447609	5884	-348837	rs2774271	9	33098772	A	G	0.441106	0.558894	0.0482393	0.113779	0	-1.981496	0.057421
ENSG00000165272.10	9	33447609	5884	355433	rs13290822	9	33803042	T	C	0.80829	0.19171	0.0482617	0.138802	0	-1.981297	0.070056
ENSG00000165272.10	9	33447609	5884	-53463	rs150333675	9	33394146	C	T	0.957333	0.0426667	0.0482754	0.253886	0	-1.981175	0.128149
ENSG00000165272.10	9	33447609	5884	310099	rs62559234	9	33757708	T	C	0.661871	0.338129	0.0483266	-0.116477	0	-1.980721	0.058805
ENSG00000165272.10	9	33447609	5884	-321246	rs7850651	9	33126363	A	T	0.955742	0.0442584	0.048402	-0.266929	0	-1.980052	0.134809
ENSG00000165272.10	9	33447609	5884	-313286	rs73472087	9	33134323	G	T	0.955847	0.0441527	0.0485098	-0.266808	0	-1.979097	0.134813
ENSG00000165272.10	9	33447609	5884	-644858	rs10971140	9	32802751	A	G	0.85119	0.14881	0.0485783	0.148249	0	-1.978492	0.07493
ENSG00000165272.10	9	33447609	5884	307168	rs62559231	9	33754777	C	A	0.661058	0.338942	0.0487436	-0.116257	0	-1.977033	0.058804
ENSG00000165272.10	9	33447609	5884	-38519	rs4879699	9	33409090	A	G	0.0121294	0.987871	0.0487833	0.352382	0	-1.976683	0.178269
ENSG00000165272.10	9	33447609	5884	139910	rs139849225	9	33587519	T	C	0.986971	0.0130293	0.0488346	0.303695	0	-1.976232	0.153674
ENSG00000165272.10	9	33447609	5884	305797	rs10971680	9	33753406	T	C	0.661871	0.338129	0.0488455	-0.116135	0	-1.976136	0.058769
ENSG00000165272.10	9	33447609	5884	-311093	rs7028949	9	33136516	T	A	0.898058	0.101942	0.048915	0.180877	0	-1.975525	0.091559
ENSG00000165272.10	9	33447609	5884	181138	rs10971610	9	33628747	G	T	0.683014	0.316986	0.0490518	0.12295	0	-1.974325	0.062274
ENSG00000165272.10	9	33447609	5884	-472724	rs10758176	9	32974885	C	T	0.097619	0.902381	0.0492115	0.178369	0	-1.972927	0.090408
ENSG00000165272.10	9	33447609	5884	-477091	rs4879653	9	32970518	C	T	0.097619	0.902381	0.049218	0.178353	0	-1.97287	0.090403
ENSG00000165272.10	9	33447609	5884	-464871	rs1537252	9	32982738	C	T	0.902381	0.097619	0.0492185	-0.178358	0	-1.972866	0.090406
ENSG00000165272.10	9	33447609	5884	-310703	rs73473804	9	33136906	G	C	0.955847	0.0441527	0.0493107	-0.265895	0	-1.972061	0.134831
